# Supplementary material for: Health professionals’ technology readiness on the acceptance of teleradiology in the Amhara regional state public hospitals, northwest Ethiopia: Using technology readiness acceptance model (TRAM)
Source: PLoS One. 2024 Mar 28;19(3):e0301021. doi: 10.1371/journal.pone.0301021 (PMC10977896; doi:10.1371/journal.pone.0301021)
Supplement: S1 Data set — (XLSX) [file pone.0301021.s001.xlsx]

## Sheet: S1 CSV file
ID	Socio-demographic measuring questions									eHealth Literacy Measuring questions										Experience related measuring questions			Optimism dimension measuring items							Innovativeness dimension measuring items							Discomfort dimesnion measuring items								Insecurity dimension measuring items			Perceived ease of use dimension measuring items
	Q101-Sex	Q102_Age	Q103_ Religon	Q103_4 others	Q104_Marital Status	Q105_Educational Status	Q106_8 other	Q106_Name of the Dep't	Q105_7 others	eHLS201	eHLS202	eHLS203	eHLS204	eHLS205	eHLS206	eHLS207	eHLS208	eHLS209	eHLS210	EXP301	EXP302	EXP303	OPT401	OPT402	OPT403	OPT404	OPT405	OPT406	OPT407	INNO408	INNO409	INNO410	INNO411	INNO412	INNO413	INNO414	DISC415	DIS416	DISC417	DISC418	DISC419	DISC420	DISC421	DISC422	INS423	INS424	INS425	PEU426	PEU427
"DTSH015"	1	32	1		2	2		2		4	4	4	4	4	4	5	5	4	5	1	3	2	4	4	4	5	4	5	5	1	3	3	2	4	4	3	4	1	5	4	5	3	3	1	1	4	2	5	5
"DTSH0027"	1	34	1		1	5		6		5	5	5	4	4	5	5	5	4	3	1	4	2	5	5	5	5	5	5	5	4	3	4	4	5	3	3	4	4	4	3	4	5	4	3	4	4	4	2	4
"UoG096"	1	34	3		1	7	"Resident"	6		5	5	5	5	5	5	5	4	5	5	1	9	2	5	4	3	2	2	3	2	1	2	2	2	2	2	1	3	3	2	3	3	2	4	2	4	4	3	3	3
"UoG025"	1	28	1		1	5		3		5	5	4	4	4	4	4	4	4	4	1	1	2	4	5	4	5	5	4	4	1	2	1	2	3	3	3	2	1	3	2	2	1	2	2	3	4	5	2	4
"UoG072"	1	30	1		1	4		1		5	4	4	4	5	5	5	5	5	4	1	2	2	5	4	5	3	4	4	4	1	2	1	1	5	2	3	1	5	3	3	3	4	4	2	4	4	4	5	4
"DTSH042"	1	34	1		1	4		1		4	5	3	3	4	4	3	4	4	3	1	1	2	4	5	5	5	5	4	5	1	1	1	3	2	2	3	3	5	3	3	3	3	4	4	1	1	1	1	1
"DTSH046"	1	28	1		2	2		4		3	3	4	4	4	4	4	4	3	1	1	2	2	4	3	4	4	3	4	4	1	4	2	3	4	1	3	3	1	2	4	4	4	3	1	4	4	3	4	4
"DrAMH012"	1	28	1		1	4		1		4	4	4	4	4	3	4	3	3	5	1	1	2	4	5	4	3	5	4	4	3	2	2	2	3	3	2	2	4	3	3	2	1	4	2	3	2	2	4	4
"DTSH057"	2	32	1		1	3		5		5	5	4	4	4	4	4	5	4	3	1	1	2	5	5	5	5	5	4	5	1	1	1	3	5	2	4	3	3	4	1	1	5	4	1	4	4	3	4	4
"DrAMH006"	1	27	2		2	4		1		5	5	4	4	4	5	4	4	4	4	1	3	2	5	5	5	5	5	5	5	2	3	3	2	4	2	3	3	4	4	3	4	4	4	1	4	1	2	4	5
"UoG036"	1	28	1		1	7	"Resident"	2		4	4	5	4	4	5	5	5	4	1	1	1	2	5	5	5	4	5	5	5	4	4	2	4	4	4	2	2	4	3	2	2	3	3	1	3	2	3	4	3
"DTSH019"	1	31	1		2	2		2		5	5	3	3	4	4	4	3	3	4	1	1	2	5	5	4	4	4	5	4	1	1	1	1	4	1	1	1	4	5	5	1	5	4	4	1	4	1	3	4
"DTSH079"	1	30	1		2	5		2		5	5	4	4	4	5	5	5	4	4	1	7	2	5	5	5	4	5	4	5	2	3	2	2	3	3	3	1	1	1	3	4	5	5	4	3	5	2	2	3
"DTSH052"	1	33	1		1	5		2		5	4	4	5	5	5	5	5	5	5	1	3	2	5	5	5	4	4	3	4	1	3	2	5	5	4	4	1	1	4	4	1	5	4	4	4	1	1	4	4
"DTSH075"	1	35	1		2	4		4		5	5	4	4	4	4	4	3	2	1	1	1	2	5	5	5	5	5	5	4	2	2	2	4	4	2	2	2	4	4	4	2	4	2	2	2	4	2	4	4
"DTSH010"	1	28	1		1	3		5		5	5	5	5	4	4	4	4	4	5	1	1	2	5	5	5	4	5	4	5	2	2	2	2	4	2	4	2	5	4	4	4	4	2	2	2	1	1	1	4
"AndPH014"	1	27	1		2	2		3		4	4	4	4	5	5	4	5	3	4	1	2	1	4	5	5	4	5	3	4	2	2	3	3	5	3	2	3	3	3	3	2	5	3	1	4	5	3	4	4
"DTSH071"	1	31	1		2	5		2		4	5	5	4	4	4	4	4	3	4	1	1	2	5	4	5	5	5	3	4	2	4	4	4	4	4	3	3	4	3	4	1	5	1	2	1	4	2	3	4
"DTSH078"	1	38	1		1	5		2		5	5	4	4	4	4	5	5	5	1	1	5	2	4	3	4	3	4	4	4	4	3	3	4	4	4	3	4	4	4	3	3	5	2	2	2	4	2	4	4
"UoG100"	1	28	1		2	7	"Resident"	6		4	4	4	4	4	4	4	4	3	4	1	9	2	5	4	5	4	4	3	3	2	2	2	2	4	4	4	3	3	4	2	2	5	3	4	4	4	5	2	2
"MEPH015"	1	30	1		1	5		1		4	4	4	5	5	4	4	4	4	3	1	4	2	4	4	4	5	4	3	4	2	2	2	2	5	2	2	2	5	4	4	4	2	4	4	2	3	2	4	2
"UoG160"	1	35	1		1	4		1		4	4	5	5	4	3	3	3	2	4	1	2	2	4	5	5	4	4	4	5	1	3	1	3	4	4	4	4	4	4	5	2	4	3	4	2	4	2	4	4
"NMPH017"	1	31	3		2	4		1		5	4	5	5	5	5	5	5	5	5	1	3	2	4	4	4	3	3	3	3	1	2	1	4	4	4	2	2	3	3	1	1	4	1	4	4	4	2	2	2
"UoG171"	1	32	1		2	5		2		4	4	3	2	3	2	3	2	2	3	1	4	2	3	2	3	3	2	3	3	3	2	3	4	3	4	3	3	3	4	4	3	4	3	4	3	4	3	3	3
"DTSH043"	1	31	1		1	5		4		5	5	5	5	5	5	5	4	2	4	1	1	2	5	4	4	3	3	4	3	1	1	1	3	4	3	1	2	4	3	2	1	1	1	1	1	5	1	1	5
"DTSH067"	1	25	1		2	4		1		5	4	4	4	4	5	4	5	4	4	1	5	2	4	4	5	5	5	4	5	4	1	1	1	4	4	1	1	3	3	1	4	3	3	3	3	4	3	4	4
"DrAMH001"	1	25	2		2	4		1		5	5	4	4	5	4	4	4	3	4	1	2	2	4	2	2	3	3	4	4	2	2	2	4	5	4	3	2	2	4	2	3	5	4	2	3	4	4	2	4
"WogPH013"	1	30	1		2	4		1		4	4	4	4	4	4	4	4	4	5	1	6	2	4	4	5	5	5	4	4	4	4	3	3	5	5	3	4	4	4	4	5	5	5	5	4	4	2	3	3
"UoG145"	1	30	1		1	7	"Resident"	5		4	4	4	4	4	4	4	4	4	4	1	2	2	5	5	5	5	5	5	5	4	2	2	2	4	4	3	2	2	4	3	2	5	3	2	3	2	2	4	4
"UoG004"	1	35	1		1	5		3		4	4	5	5	5	4	4	4	4	4	1	5	2	5	5	5	3	3	3	4	1	4	1	2	4	3	1	4	2	3	2	2	4	3	4	2	4	4	3	3
"WogPH008"	1	28	1		2	4		1		5	4	4	4	4	3	4	4	4	4	1	1	2	4	5	4	3	4	4	4	3	3	4	5	4	4	4	2	2	3	4	2	3	4	3	4	4	3	4	3
"DTSH021"	1	26	1		1	3		2		5	5	5	5	5	5	5	5	3	4	1	1	2	4	5	4	4	4	4	4	2	1	1	2	4	4	1	2	2	3	3	1	4	4	2	2	2	2	4	4
"UoG118"	2	31	1		1	5		5		4	4	4	4	4	4	4	4	4	4	1	3	2	5	5	5	4	5	5	5	3	2	2	3	4	4	2	4	2	4	2	4	2	4	4	4	4	4	4	4
"UoG051"	1	30	1		1	7	"Resident"	1		5	5	5	5	4	4	5	4	3	3	1	2	2	5	4	4	4	4	2	4	2	2	2	2	2	2	2	4	4	5	2	2	2	2	2	2	2	2	4	4
"DTSH044"	1	30	1		2	4		2		4	5	4	4	4	4	4	4	4	3	1	1	2	4	3	2	2	2	2	2	2	2	2	4	4	2	2	4	4	4	4	2	4	4	4	4	4	4	4	2
"WogPH006"	1	30	1		2	3		2		4	4	4	4	4	5	4	4	4	4	1	6	1	4	4	4	4	5	4	4	4	4	3	2	4	3	3	3	3	4	4	3	4	3	4	4	4	4	4	4
"UoG073"	1	36	1		1	4		8	"OPD"	5	5	4	3	3	3	4	3	3	3	1	1	2	4	3	4	3	4	4	3	3	3	3	4	4	3	3	2	2	5	4	4	5	3	2	3	3	3	3	4
"WogPH011"	1	33	1		1	3		5		5	5	5	5	5	5	5	5	4	4	1	1	2	5	4	4	4	4	5	5	3	3	3	4	4	3	3	3	2	3	2	3	4	4	2	3	3	2	4	4
"WogPH005"	1	30	2		1	4		1		4	5	4	4	4	5	5	4	4	4	1	2	2	4	4	4	5	5	5	5	5	5	5	5	5	4	3	4	2	3	1	1	5	4	1	3	2	5	2	4
"UoG138"	1	36	1		1	5		5		4	4	4	4	4	4	4	4	4	4	1	1	2	3	3	3	3	3	3	3	3	3	3	3	3	3	3	3	3	3	3	3	3	3	3	5	5	5	2	2
"WogPH007"	1	28	1		2	4		1		5	4	4	4	4	4	4	4	3	4	1	1	2	4	4	4	4	4	4	4	2	2	4	3	4	3	3	2	2	4	4	4	2	4	3	3	2	2	4	4
"DTSH016"	1	29	1		1	3		2		4	4	4	4	4	4	4	3	3	4	1	3	2	4	4	4	4	4	4	4	3	2	2	2	4	4	2	4	2	2	2	2	2	4	2	2	4	2	2	4
"APH005"	1	25	1		2	4		3		5	5	4	4	4	4	4	4	4	4	1	1	2	4	4	4	4	4	4	5	2	1	1	4	4	4	1	1	1	4	1	3	3	3	1	3	3	1	1	4
"MEPH004"	1	30	1		2	4		1		5	5	4	4	4	4	4	4	4	4	1	1	2	5	5	5	5	5	5	5	4	5	4	5	5	5	5	1	3	4	4	2	3	3	2	5	4	5	5	5
"DTSH053"	1	27	1		2	4		1		5	3	4	4	4	4	4	4	3	1	1	1	2	4	4	3	3	3	3	3	3	3	3	3	3	3	3	3	3	3	3	3	3	3	3	3	3	3	3	3
"UoG219"	1	28	1		2	7	"Resident"	1		4	3	4	4	4	4	4	3	3	3	1	9	1	4	3	3	3	3	4	5	3	3	3	5	5	5	1	2	2	2	1	2	3	3	1	2	2	3	2	4
"DTSH012"	1	32	1		1	3		2		5	4	4	4	4	4	4	4	4	4	1	1	2	5	5	5	5	4	5	4	4	3	3	4	5	4	3	3	3	3	3	4	4	4	3	3	3	3	3	4
"DelgiPH007"	1	27	1		2	4		5		5	5	5	5	5	5	5	5	5	5	1	1	2	5	5	5	5	5	3	4	2	3	3	3	4	2	2	3	3	3	3	3	3	3	3	3	3	3	3	3
"WogPH004"	1	27	1		2	1		8	"OPD"	4	5	4	3	4	4	4	4	4	3	1	1	2	4	4	4	3	4	4	4	2	2	2	3	4	4	2	3	3	3	3	3	3	4	4	2	3	3	3	4
"WogPH009"	1	27	1		1	4		1		5	4	4	4	4	4	4	4	2	2	1	2	2	4	5	4	3	4	4	4	2	3	2	4	4	3	3	2	2	4	4	2	4	3	2	3	2	2	4	4
"UoG177"	1	27	1		1	5		2		3	3	1	1	1	1	1	1	1	1	2		2	2	3	4	5	5	4	3	2	2	3	3	2	2	1	1	1	1	1	1	1	1	1	1	3	3	3	2
"EbinatPH004"	1	30	1		2	4		1		5	5	5	4	4	4	4	4	4	4	2		2	5	5	5	5	5	5	5	1	1	1	1	5	3	4	1	1	1	1	1	1	1	1	1	5	4	1	5
"DTSH068"	1	34	1		1	3		2		5	5	5	5	5	5	5	5	1	4	2		2	5	5	5	5	5	5	5	4	1	4	1	5	4	4	1	1	1	1	1	1	1	1	1	1	1	5	5
"UoG133"	1	38	3		2	7	"Resident"	5		4	5	5	5	5	5	5	5	5	5	2		2	4	4	4	4	4	4	4	1	1	1	3	3	3	1	1	5	1	1	1	1	1	1	1	1	1	5	1
"UoG248"	1	26	1		2	4		1		4	4	4	4	4	4	4	4	4	5	2		2	4	5	5	5	5	5	5	4	4	5	5	5	4	4	2	2	2	1	1	1	1	2	2	2	2	4	4
"SanPH001"	1	24	1		2	2		5		4	5	1	3	3	2	2	1	2	3	2		2	1	3	3	3	3	4	4	1	1	1	1	1	3	1	1	4	3	1	1	1	1	1	1	1	1	1	4
"DTSH069"	1	32	1		1	5		1		4	4	5	5	5	5	5	5	5	5	2		2	5	5	5	5	5	4	5	3	3	3	5	5	5	4	2	4	3	1	1	1	1	1	3	4	2	4	4
"UoG087"	1	30	1		2	7	"Resident"	6		5	4	4	5	5	5	5	5	5	4	2		2	1	1	1	1	1	1	1	1	1	1	1	1	1	1	1	5	3	1	1	1	1	3	3	5	5	1	1
"UoG084"	1	27	1		2	2		2		4	4	4	4	4	5	5	4	4	5	2		2	4	4	4	4	4	4	4	1	1	1	4	4	4	1	1	4	4	1	1	1	1	1	1	4	4	1	4
"DTSH025"	1	28	1		2	1		6		3	3	3	3	1	3	4	4	5	4	2		2	4	4	5	5	5	4	5	1	1	4	4	5	1	1	1	1	5	1	1	1	2	2	2	5	4	5	4
"NMPH09"	1	32	1		1	3		2		5	5	5	5	5	5	5	5	5	5	2		2	5	5	5	5	5	5	5	5	5	5	5	5	5	5	1	1	5	1	1	1	1	1	1	1	1	5	5
"UoG214"	1	35	1		1	5		1		4	4	5	5	4	3	5	5	5	5	2		2	5	5	5	4	4	4	5	1	1	1	1	5	1	5	4	1	5	1	1	1	1	1	1	1	1	5	5
"UoG238"	2	28	3		5	2		8	"OPD"	5	5	5	5	4	5	5	5	4	5	2		2	5	5	5	5	5	5	5	4	5	5	4	5	5	5	2	1	2	2	1	1	1	1	3	2	2	5	5
"TPH008"	2	30	3		3	7	"Resident"	3		5	4	4	4	4	5	5	4	4	4	2		2	5	5	5	4	4	5	5	5	5	5	4	4	5	5	3	2	2	2	1	1	1	1	2	1	1	5	5
"UoG255"	2	28	1		1	4		3		4	4	5	5	5	4	4	4	5	5	2		2	5	5	5	4	5	4	4	5	4	4	4	5	5	5	3	3	2	2	1	1	2	2	2	2	1	5	5
"EbinatPH011"	1	30	1		1	4		3		4	4	5	5	5	5	5	4	4	5	2		2	5	5	5	4	4	5	5	5	5	4	4	5	5	5	3	3	2	2	1	1	1	2	3	2	2	5	5
"DTSH026"	2	23	1		1	1		6		3	3	3	4	4	5	5	4	5	4	2		2	5	5	5	4	5	4	5	1	1	1	1	4	1	1	1	1	1	4	1	1	1	3	3	1	1	1	4
"WPH001"	1	40	1		3	2		2		5	5	5	5	5	5	5	5	5	5	2		2	5	5	5	5	5	5	5	1	5	1	4	4	2	1	2	1	1	4	1	1	5	2	2	1	2	2	4
"UoG204"	1	28	1		1	7	"Resident"	2		5	5	5	4	4	3	4	3	2	4	2		2	4	4	5	4	4	4	4	5	5	5	5	5	5	5	4	4	1	4	1	1	4	3	3	2	2	4	5
"Uog252"	1	28	1		2	4		1		4	5	4	4	4	4	4	4	4	4	2		2	5	4	4	4	4	4	4	4	4	5	5	4	5	5	1	1	2	2	2	1	1	2	2	2	1	4	5
"UoG244"	1	30	1		1	1		6		5	5	5	5	5	5	5	5	5	5	2		2	4	4	4	4	5	5	5	4	4	5	5	4	4	4	2	2	2	2	2	1	1	1	1	2	1	5	4
"UoG241"	1	32	1		1	4		5		5	5	4	4	4	5	5	5	5	5	2		2	5	5	4	4	4	5	5	5	5	5	5	5	5	5	2	2	2	2	2	1	1	2	2	2	2	4	4
"UoG161"	1	29	1		1	7	"Resident"	5		3	3	3	2	2	4	3	2	3	2	2		2	2	1	2	2	3	2	3	1	2	1	2	1	1	3	2	3	2	2	2	1	3	2	2	1	3	2	2
"UoG088"	1	27	2		1	7	"Resident"	6		5	5	4	4	4	4	4	4	5	5	2		2	2	2	2	2	2	1	2	2	4	2	4	1	3	1	2	5	2	2	2	1	2	5	4	5	5	4	2
"UoG023"	1	32	1		1	7	"Resident"	3		4	5	1	1	1	1	1	1	1	1	2		2	1	1	1	1	1	1	1	1	1	1	1	1	4	4	3	2	2	3	2	1	2	3	2	2	2	2	2
"APH007"	1	28	1		1	4		3		5	4	4	3	5	4	3	4	3	5	2		2	4	5	5	5	5	5	4	3	3	5	5	5	5	4	2	2	3	3	2	1	2	2	2	1	1	4	4
"UoG032"	1	44	1		1	5		3		5	5	5	5	5	5	5	5	5	5	2		2	5	4	5	3	3	4	3	1	3	1	5	5	2	4	3	4	3	3	2	1	3	3	1	1	1	5	4
"SanPH011"	1	32	1		1	2		2		5	5	5	4	3	3	3	4	4	4	2		2	4	4	4	4	4	4	4	2	4	4	4	4	4	4	1	2	2	4	2	1	2	1	2	1	2	1	4
"TPH005"	1	26	1		1	4		1		5	5	5	5	5	5	5	5	5	5	2		2	4	3	5	4	5	5	3	2	1	1	1	4	1	1	4	1	1	1	3	1	4	4	1	4	4	4	4
"UoG071"	2	23	1		1	2		6		4	4	4	5	4	4	4	3	2	3	2		2	5	2	4	4	3	4	3	1	3	3	3	4	3	1	3	2	2	2	3	1	2	2	1	5	1	4	4
"DTSH007"	1	34	1		1	2		5		4	5	4	4	4	4	4	4	4	4	2		2	5	5	5	4	5	5	5	3	3	2	3	3	3	3	4	1	1	3	3	1	3	3	2	2	2	3	3
"UoG206"	1	29	1		2	7	"Resident"	1		3	4	1	2	1	1	1	1	1	1	2		2	1	2	1	2	4	1	5	1	3	1	5	3	1	1	4	4	2	1	4	1	3	1	3	1	3	3	4
"UoG245"	1	26	1		2	4		1		4	4	5	5	5	5	5	5	5	5	2		2	5	5	4	4	4	4	4	5	4	5	5	4	5	5	2	2	1	1	1	2	1	1	2	2	2	5	4
"UoG249"	1	30	1		2	4		1		5	5	5	5	5	5	5	4	4	4	2		2	4	5	4	4	4	4	4	4	4	5	5	4	4	5	2	1	2	1	1	2	2	1	2	1	1	4	5
"UoG181"	1	30	3		1	4		2		4	5	4	4	4	4	3	2	2	2	2		2	4	4	4	4	4	4	4	1	2	3	3	3	1	1	1	1	3	1	1	2	1	1	1	1	1	1	1
"DPH007"	1	25	1		2	4		1		4	4	4	4	4	4	5	5	4	3	2		2	3	3	3	2	3	3	2	1	3	3	4	4	3	2	3	3	3	1	1	2	5	5	5	3	5	3	2
"AndPH013"	2	24	1		2	3		1		3	4	1	2	1	2	1	1	1	3	2		2	2	3	1	4	2	3	1	4	5	2	5	1	1	1	2	1	1	2	1	2	1	2	4	3	1	1	2
"UoG231"	1	30	1		1	7	"Resident"	1		5	5	4	4	4	5	5	4	4	4	2		2	5	5	5	5	5	5	4	1	2	1	2	4	3	2	1	4	4	2	1	2	3	2	2	2	2	2	2
"UoG080"	1	28	1		1	4		1		5	5	4	2	5	5	5	4	3	4	2		2	5	5	5	4	5	4	5	1	2	5	1	4	1	1	1	1	2	4	1	2	5	1	4	4	4	5	5
"DTSH080"	1	34	1		1	5		4		5	5	3	3	4	4	3	4	4	4	2		2	4	4	4	3	3	4	4	4	1	1	1	1	3	2	3	2	2	4	1	2	3	1	4	4	2	4	4
"UoG195"	1	29	1		1	4		2		5	5	5	4	5	4	4	4	4	4	2		2	5	5	5	4	5	5	5	1	1	1	3	4	1	1	1	2	5	5	1	2	1	1	4	5	4	5	4
"TPH010"	1	26	2		5	1		4		4	4	5	5	4	5	5	5	4	5	2		2	4	5	5	4	5	5	4	5	5	4	4	5	5	4	2	2	1	1	2	2	2	2	2	1	2	4	3
"UoG250"	1	37	1		2	2		8	"OPD"	5	5	5	4	5	5	5	4	4	5	2		2	5	4	4	5	5	5	4	4	4	5	5	4	4	5	2	2	1	1	2	2	2	1	2	2	2	4	5
"MEPH016"	1	40	1		2	4		1		4	4	4	4	4	4	4	3	3	3	2		2	4	4	4	5	4	5	4	3	3	3	4	4	3	1	3	3	3	1	2	2	3	3	2	2	2	3	3
"DTSH062"	1	32	1		1	5		2		4	4	4	4	4	4	5	5	4	4	2		2	4	5	5	5	5	3	3	1	1	1	1	3	3	1	2	2	2	2	2	2	2	2	4	2	5	4	4
"UoG078"	1	34	1		1	3		2		4	4	4	4	4	4	4	4	4	4	2		2	4	4	4	3	3	4	4	2	2	3	3	3	2	2	2	2	2	2	2	2	2	2	4	1	2	2	1
"UoG149"	1	30	1		1	7	"Resident"	5		3	4	3	3	3	3	3	3	3	3	2		2	4	4	4	4	4	4	4	2	2	2	2	2	2	3	2	2	2	2	2	2	2	2	2	2	2	3	3
"DelgiPH001"	2	26	1		2	4		8	"OPD"	4	4	4	4	4	4	3	4	4	4	2		2	4	4	4	4	4	4	4	4	4	4	3	4	3	3	2	2	2	2	2	2	2	3	3	2	3	3	3
"DelgiPH005"	1	47	1		1	3		2		3	3	2	2	2	2	2	2	2	2	2		2	3	3	3	3	3	3	3	2	2	2	2	2	2	4	2	2	2	2	2	2	2	4	2	2	4	2	2
"DPH004"	1	30	1		2	3		5		5	5	4	4	4	4	4	4	4	5	2		2	5	5	5	5	5	4	4	4	4	3	4	3	3	4	2	2	2	2	2	2	2	2	2	2	2	4	4
"APH006"	1	26	1		2	4		2		4	5	4	4	5	5	5	5	5	4	2		2	4	4	4	4	4	4	4	2	2	2	3	4	3	4	2	2	2	2	2	2	2	2	2	2	2	4	4
"UoG256"	1	28	1		2	4		3		4	4	5	4	4	5	5	5	5	4	2		2	5	5	5	5	4	4	4	4	4	4	4	4	4	5	2	2	2	2	2	2	2	3	2	2	1	4	4
"TPH009"	1	32	2		1	4		3		5	5	5	4	4	5	5	4	5	5	2		2	4	4	5	5	5	5	4	4	4	5	5	4	5	5	2	2	2	2	2	2	2	1	2	1	1	5	5
"UoG240"	2	26	2		2	4		3		4	4	4	4	4	5	5	5	5	5	2		2	4	4	4	4	4	4	4	5	5	5	5	5	5	5	2	2	2	2	2	2	2	2	2	2	2	4	4
"UoG127"	1	29	1		1	7	"Resident"	5		4	4	2	2	2	2	2	2	2	2	2		2	2	2	2	2	2	2	2	2	2	2	2	2	2	2	2	3	2	2	2	2	2	3	2	2	2	2	3
"UoG010"	2	20	1		2	7	"Resident"	3		5	4	4	4	4	4	3	2	2	4	2		2	4	4	3	3	2	2	2	2	2	2	2	2	2	2	2	3	2	2	2	2	2	2	1	2	3	3	3
"UoG239"	1	28	1		2	4		1		4	4	5	5	5	5	4	4	4	4	2		2	5	4	4	4	4	4	4	5	5	5	5	5	5	5	4	4	2	2	2	2	2	1	1	1	1	1	4
"UoG026"	1	34	1		1	4		3		4	4	4	4	4	4	4	5	5	4	2		2	4	4	4	4	4	4	4	4	4	4	2	3	2	2	2	2	3	2	2	2	2	2	2	2	2	2	2
"MEPH001"	1	29	1		2	4		1		4	5	4	4	4	4	5	4	4	4	2		2	5	4	4	4	4	3	4	1	3	3	2	4	2	2	2	2	3	2	2	2	3	2	2	2	2	4	4
"UoG002"	1	24	1		1	4		3		4	4	5	4	5	4	4	4	4	4	1		2	4	4	3	4	3	3	4	4	4	5	5	5	5	4	2	2	3	2	2	2	2	2	3	2	2	3	2
"UoG237"	1	30	2		1	4		5		4	4	4	5	5	5	5	5	5	5	2		2	5	5	5	5	5	5	5	5	5	5	5	5	5	5	3	2	3	2	2	2	2	3	5	4	5	5	5
"MEPH006"	1	27	1		2	4		1		5	5	3	4	4	4	4	4	3	4	2		2	4	4	5	4	4	4	4	3	3	3	3	4	4	3	2	3	3	2	2	2	3	2	2	2	2	4	4
"EbintPH010"	2	27	2		3	4		3		5	5	4	4	4	4	4	5	5	4	2		2	5	5	5	5	4	4	4	5	5	5	5	5	5	5	5	3	3	2	2	2	2	2	3	3	2	5	5
"APH003"	1	26	1		2	4		1		1	4	4	5	4	4	4	5	3	3	2		2	2	3	4	3	3	4	4	2	2	2	4	4	2	2	2	2	4	2	2	2	2	2	4	4	4	2	2
"AZPH010"	1	35	1		4	3		5		4	4	4	4	4	4	4	4	3	4	2		2	4	2	4	4	4	4	3	2	4	4	2	4	4	2	2	2	4	2	2	2	2	1	3	3	2	3	3
"UoG185"	1	27	1		2	4		2		5	4	4	4	4	4	4	4	4	3	2		2	4	4	4	4	4	3	4	3	3	2	3	4	3	3	4	2	4	2	2	2	2	4	3	2	2	4	4
"NMPH03"	1	27	1		2	4		1		4	4	4	4	3	3	3	3	4	4	2		2	4	3	3	4	4	4	3	3	4	3	4	3	4	3	3	3	4	2	2	2	3	3	4	3	4	3	4
"NMPH08"	1	33	1		1	5		2		4	5	4	5	5	5	5	5	4	4	2		2	5	4	4	4	5	5	5	1	2	2	2	4	4	3	1	4	4	2	2	2	2	1	1	1	1	5	5
"NMPH01"	1	46	1		1	3		5		5	5	4	5	5	4	4	5	5	4	2		2	5	5	5	5	5	5	5	2	2	2	2	4	4	2	2	4	4	2	2	2	2	2	2	2	2	4	4
"GPH007"	1	27	1		2	4		1		4	4	3	4	4	3	3	4	4	4	2		2	3	3	4	3	3	3	4	2	3	3	3	4	3	3	2	4	4	2	2	2	2	2	3	2	2	3	2
"UoG117"	1	29	1		1	1		6		4	4	4	4	4	4	4	4	4	4	2		2	4	4	4	4	3	4	3	2	4	1	5	5	4	4	2	4	4	2	2	2	4	2	2	4	2	2	4
"UoG251"	1	25	2		2	4		2		4	5	4	4	4	5	4	4	4	4	2		2	4	4	4	4	5	5	5	2	3	4	5	4	5	4	3	4	4	2	2	2	3	2	2	2	2	2	4
"AZPH005"	1	29	1		1	4		1		5	5	4	4	4	4	5	5	3	4	2		2	4	4	5	4	4	4	4	1	1	1	2	4	4	1	4	5	5	2	2	2	1	1	5	1	3	2	4
"TPH011"	2	27	2		1	4		3		4	4	4	5	4	4	5	4	4	4	2		2	5	4	5	5	5	4	5	5	4	5	5	5	4	5	3	2	2	3	2	2	2	3	2	1	2	4	5
"DelgiPH008"	1	26	1		2	4		3		5	5	4	5	5	3	4	4	5	5	2		2	4	5	5	4	5	4	4	1	1	2	2	3	3	4	2	2	3	3	2	2	1	1	2	2	2	4	4
"UoG243"	2	28	4	"Chatolic"	1	4		3		5	5	5	4	4	5	5	4	5	4	2		2	5	4	5	5	4	4	5	4	5	5	5	4	5	5	2	2	3	3	2	2	1	1	2	3	2	5	5
"TPH001"	1	26	1		2	4		1		5	5	4	4	4	4	4	4	4	4	2		2	4	5	5	5	5	5	5	4	4	4	5	4	5	2	3	2	3	3	2	2	3	2	2	2	2	4	4
"EbinatPH009"	2	26	1		5	3		4		4	5	4	4	4	5	5	5	5	5	2		2	5	5	5	5	5	5	5	4	4	4	4	5	5	5	3	2	3	3	2	2	2	2	3	2	3	5	5
"UoG129"	1	30	1		1	4		5		5	5	5	5	5	5	5	5	5	5	2		2	4	4	4	4	5	5	5	4	3	1	2	5	4	3	2	3	3	3	2	2	4	2	2	5	2	4	4
"UoG242"	2	29	3		5	2		8	"OPD"	4	4	4	5	5	5	5	4	5	5	2		2	5	5	5	5	5	5	5	5	5	5	5	5	5	5	3	3	3	3	2	2	3	2	3	2	2	5	5
"NMPH11"	1	25	3		2	4		1		4	4	4	4	4	4	4	4	4	2	2		2	5	4	5	4	4	3	4	3	3	2	4	4	3	3	3	4	3	3	2	2	2	2	1	2	1	4	4
"DTSH061"	1	28	2		1	4		2		4	4	4	5	4	5	5	4	4	4	2		2	3	3	2	3	4	4	4	4	4	3	3	2	3	3	3	4	4	3	2	2	3	4	4	4	3	4	3
"SsanPH010"	2	32	1		1	2		2		3	5	4	5	4	5	4	4	5	5	2		2	4	4	5	4	4	4	4	4	2	2	2	4	4	4	2	1	2	4	2	2	1	2	2	1	2	2	4
"UOG012"	1	27	1		2	4		3		4	4	4	4	4	4	4	4	3	4	2		2	4	4	4	4	4	3	4	2	2	2	2	2	2	2	2	4	2	4	2	2	3	2	2	2	2	2	4
"DTSH047"	1	27	1		2	4		2		4	4	4	4	4	4	4	4	2	3	2		2	4	2	2	2	4	3	3	2	2	2	2	2	4	3	3	3	3	4	2	2	3	2	2	2	2	3	3
"AndPH008"	1	28	1		2	4		1		4	4	3	4	3	4	4	4	4	4	2		2	3	3	4	4	4	4	4	2	3	2	4	3	4	2	2	2	4	4	2	2	2	2	2	2	3	2	4
"UoG169"	1	33	1		2	5		2		4	4	4	4	4	4	4	4	4	1	2		2	4	4	4	4	4	1	4	1	2	1	2	1	2	1	3	1	1	2	3	2	2	1	2	1	1	2	4
"DTSH058"	1	35	1		1	3		5		4	4	4	4	4	4	4	4	4	4	2		2	3	3	4	4	4	4	4	1	1	1	3	3	3	2	2	2	2	2	3	2	2	2	2	3	3	3	3
"DrAMH002"	1	28	1		1	4		1		4	5	5	3	3	2	3	1	2	3	2		2	4	4	4	5	5	4	4	1	3	1	2	3	4	3	3	3	3	2	3	2	3	2	2	3	3	3	3
"UoG247"	2	29	3		1	4		3		5	5	4	4	4	5	5	5	4	5	2		2	5	5	5	5	5	5	5	5	5	5	5	5	4	5	3	2	2	3	3	2	2	1	1	2	1	4	4
"UoG236"	1	28	2		3	7	"Resident"	3		4	5	4	4	5	5	4	5	5	5	2		2	5	4	5	5	5	5	4	5	5	5	4	5	5	5	3	2	2	3	3	2	2	1	1	1	1	4	4
"UoG246"	1	29	3		1	7	"Resident"	3		5	5	5	5	4	4	5	5	4	5	2		2	5	4	4	4	5	4	4	4	4	4	5	5	5	5	3	2	2	3	3	2	2	1	1	2	1	5	4
"MEPH009"	1	26	1		1	3		2		4	5	1	1	2	2	2	2	5	4	2		2	4	4	4	4	4	4	3	3	4	2	2	1	1	2	3	3	3	3	3	2	1	1	1	1	1	2	2
"NMPH018"	1	28	1		1	4		3		4	4	4	3	4	4	4	3	2	1	2		2	4	4	4	3	4	4	4	2	2	2	2	4	2	2	3	3	4	3	3	2	3	2	2	2	2	4	4
"UoG103"	1	29	1		2	7	"Resident"	6		4	4	4	4	4	4	4	4	4	3	2		2	4	4	4	4	3	4	3	3	2	2	2	4	3	2	4	4	3	4	3	2	2	4	4	2	3	3	2
"UoG029"	1	42	1		1	5		6		4	4	4	4	4	4	5	5	5	3	2		2	5	5	5	4	4	4	5	3	3	3	2	4	4	4	2	3	4	4	3	2	3	3	2	2	3	2	2
"UoG061"	1	28	1		1	4		4		2	2	2	3	4	1	1	1	1	4	2		2	4	5	5	5	5	5	5	1	3	3	1	4	5	4	1	4	4	4	3	2	4	4	1	4	3	4	4
"UoG028"	1	29	1		2	4		3		4	5	4	4	4	4	4	4	3	3	2		2	5	5	5	5	5	5	4	2	2	4	3	5	4	3	3	4	3	3	4	2	3	3	3	3	3	5	4
"UoG146"	1	27	1		2	7	"Resident"	5		4	4	3	3	2	3	4	3	3	3	2		2	3	3	4	4	4	4	3	2	2	1	2	4	2	3	3	1	4	3	4	2	4	2	3	4	2	3	4
"DTSH063"	1	30	1		1	4		5		4	4	4	4	4	4	4	3	3	4	2		2	4	3	4	3	3	4	4	2	3	3	1	4	3	3	1	2	2	4	4	2	4	4	3	4	4	3	3
"DTSH020"	1	29	2		1	3		2		5	4	4	4	4	5	4	4	4	5	2		2	5	4	4	4	4	5	4	2	2	2	2	4	2	2	2	4	4	4	4	2	4	2	4	4	2	4	4
" UoG125"	1	26	1		2	7	"Resident"	5		4	5	4	4	4	4	4	4	3	4	2		2	4	3	3	3	4	4	4	1	1	1	1	1	1	1	1	1	1	1	1	3	3	2	1	1	1	3	3
"DTSH056"	1	33	1		2	4		5		5	5	5	5	5	5	5	5	4	4	2		2	5	5	4	5	5	5	5	1	3	3	2	5	5	3	1	3	1	1	1	3	1	1	3	2	2	3	5
"UoG105"	1	20	1		2	2		6		4	4	3	4	5	3	2	1	3	4	2		2	5	1	4	4	2	3	1	1	2	4	2	3	3	5	4	4	1	1	1	3	3	2	5	5	1	1	1
"UoG020"	2	28	2		1	7	"Resident"	3		4	4	4	4	4	4	4	4	4	4	2		2	4	4	3	4	4	4	4	2	2	1	3	4	2	2	2	2	2	1	1	3	2	1	2	2	1	4	4
"SanPH012"	1	28	1		2	2		8	"OPD"	5	5	5	5	5	5	5	3	4	5	2		2	4	1	3	1	3	3	3	3	1	1	3	5	1	1	1	2	3	1	1	3	5	1	4	3	3	5	4
"DTSH013"	1	29	1		2	3		2		5	5	4	4	4	4	4	3	3	3	2		2	4	4	5	5	4	4	3	2	2	1	2	4	3	3	1	2	3	2	1	3	3	2	2	2	3	4	4
"DTSH014"	1	33	1		2	3		2		5	5	4	4	4	4	4	3	3	3	2		2	4	4	5	5	4	4	3	2	2	1	2	4	3	3	1	2	3	2	1	3	3	2	2	2	3	4	4
"DTSH002"	1	30	1		1	3		5		4	4	4	5	5	5	5	5	4	2	2		2	5	3	4	2	2	4	3	2	1	2	1	5	3	1	2	1	5	2	1	3	5	1	2	1	3	4	4
"DTSH074"	1	29	1		2	4		4		5	4	4	4	5	5	3	4	3	3	2		2	5	4	4	4	5	5	4	2	2	1	3	4	4	3	3	4	5	2	1	3	3	2	1	3	1	3	5
"UoG151"	2	38	1		1	7	"Resident"	5		5	5	5	5	5	5	4	4	3	5	2		2	4	5	5	5	5	4	5	3	2	1	1	4	3	4	3	4	4	3	1	3	3	1	3	2	3	4	5
"DTSH023"	1	30	1		2	5		6		4	5	5	4	5	5	5	5	5	4	2		2	4	4	3	4	4	3	4	2	2	1	2	3	3	3	2	3	3	1	2	3	3	2	3	4	2	2	3
"AZPH008"	1	32	1		2	4		8	"OPD"	5	5	4	4	4	4	4	4	4	4	2		2	4	4	4	4	5	4	4	1	1	1	3	4	1	3	3	3	4	1	2	3	2	3	4	3	3	3	4
"SanPH013"	2	26	1		1	4		8	"Emergency"	5	5	4	4	4	4	5	5	5	4	2		2	3	3	4	1	1	1	5	1	1	1	4	4	4	4	3	2	2	2	2	3	3	3	2	2	2	4	4
"UoG156"	1	26	1		2	5		5		5	5	5	5	5	5	4	3	4	4	2		2	4	4	4	4	4	4	4	3	3	2	2	4	4	3	3	4	2	2	2	3	2	3	3	2	2	4	4
"MEPH008"	1	33	1		1	3		2		4	4	4	3	3	1	2	1	2	1	2		2	4	4	4	4	4	3	3	1	1	1	2	2	2	2	3	2	3	2	2	3	3	2	3	2	2	3	2
"TPH002"	1	24	1		2	4		1		5	5	5	5	5	5	5	5	5	4	2		2	5	5	5	5	5	5	5	3	2	2	3	4	3	3	3	3	3	2	2	3	3	2	3	2	3	5	5
"AZPH011"	1	40	1		2	3		2		4	4	4	2	3	4	4	4	3	3	2		2	4	5	5	4	5	5	4	1	3	3	2	5	4	3	3	3	3	2	2	3	4	2	3	3	2	3	4
"DTSH049"	1	38	1		1	3		2		4	5	4	4	4	3	3	2	2	3	2		2	4	4	4	3	4	4	4	2	3	3	2	3	4	1	2	4	3	2	2	3	4	2	4	2	3	2	2
"EbinatPH005"	1	25	1		2	1		6		4	3	4	4	4	2	4	2	4	4	2		2	4	2	3	3	3	4	3	2	2	2	2	4	3	3	2	2	4	2	2	3	3	3	4	3	4	3	3
"UoG221"	1	30	1		2	5		1		5	4	4	4	3	4	4	5	2	4	2		2	4	5	4	4	5	3	3	2	4	4	2	3	1	1	3	2	4	2	2	3	2	2	4	4	3	2	2
"UoG029"	2	28	1		1	5		3		3	3	4	4	4	3	3	3	3	4	2		2	2	3	2	2	3	3	3	2	2	3	3	4	4	2	2	3	4	2	2	3	3	2	3	4	3	3	4
"UoG187"	1	27	1		2	4		2		5	5	5	5	4	4	5	5	4	5	2		2	4	5	5	5	5	3	4	2	3	2	3	4	3	3	3	3	4	2	2	3	4	1	2	4	3	4	4
"AZPH007"	1	30	2		2	4		1		4	5	4	5	4	4	4	3	3	3	2		2	5	5	5	4	4	4	3	2	2	2	4	4	3	2	2	4	4	2	2	3	3	2	4	4	4	2	4
"UoG152"	1	28	1		2	4		5		4	4	3	3	4	4	4	3	3	3	2		2	5	4	4	3	3	4	3	1	4	3	2	4	3	2	2	2	2	3	2	3	1	4	4	4	3	2	4
"DPH009"	1	27	1		1	4		8	"OPD"	4	4	5	4	4	5	4	4	4	4	2		2	4	4	4	4	4	3	4	2	2	2	2	4	3	4	2	2	2	3	2	3	3	4	2	2	2	4	4
"UoG148"	1	38	1		1	5		5		5	4	4	4	4	3	4	5	5	4	2		2	3	4	4	3	4	4	3	2	3	3	4	4	3	3	2	3	2	3	2	3	2	2	2	3	2	4	4
"UoG018"	1	30	1		2	7	"Resident"	3		4	5	4	4	4	4	4	3	4	4	2		2	5	5	5	4	4	4	4	2	2	2	2	4	3	3	3	3	2	3	2	3	3	3	2	3	3	3	3
"DrAMH020"	1	30	1		1	4		1		5	5	4	4	4	4	3	4	3	4	2		2	5	4	5	3	4	4	3	2	1	1	2	4	3	2	1	2	3	3	2	3	3	4	2	2	2	4	3
"UoG111"	1	29	1		1	2		6		5	5	4	4	4	4	4	4	4	5	2		2	4	3	3	3	3	4	4	3	3	2	4	4	4	1	3	2	3	3	2	3	3	2	1	2	2	3	4
"UoG097"	1	29	1		1	7	"Resident"	6		5	5	5	5	5	5	5	5	5	4	2		2	5	5	5	4	4	5	3	1	2	2	3	4	2	2	2	3	3	3	2	3	2	2	2	2	2	4	4
"DrAMH019"	1	31	1		2	4		1		5	5	4	4	3	3	4	4	3	3	2		1	2	4	3	4	4	4	4	2	2	1	2	4	3	3	2	3	3	3	2	3	3	4	3	2	2	4	4
"UoG040"	1	38	1		1	5		5		5	5	5	5	5	4	5	5	4	4	2		2	4	4	4	4	4	4	4	1	3	3	3	4	3	3	3	3	3	3	2	3	3	2	4	3	2	4	4
"WPH019"	1	36	1		1	4		1		4	4	4	4	4	4	4	4	3	3	2		2	4	3	3	3	3	3	4	2	2	1	4	3	2	1	2	4	3	3	2	3	3	2	3	2	3	3	3
"DTSH064"	1	30	1		2	5		4		4	5	5	5	5	5	5	4	4	4	2		2	5	4	4	3	4	3	4	1	2	1	2	4	3	2	1	2	4	3	2	3	3	4	2	2	2	2	4
"UoG142"	1	36	1		2	4		5		4	4	4	4	4	4	4	3	3	4	2		2	3	3	4	4	4	3	3	2	3	2	3	3	2	3	3	2	4	3	2	3	3	3	4	3	4	3	3
"UoG074"	1	32	1		3	4		8	"OPD"	5	5	4	4	4	4	3	3	3	3	2		2	4	4	4	3	4	5	3	2	2	2	2	4	2	2	3	2	2	4	2	3	4	2	4	3	2	4	4
"UoG226"	2	26	1		2	7	"Resident"	1		5	5	4	4	4	4	4	4	2	2	2		2	4	4	4	3	4	3	4	1	2	2	2	4	4	2	3	4	4	4	2	3	3	2	3	2	2	4	4
"DTSH037"	1	30	1		1	4		3		5	5	4	4	4	4	4	3	3	4	2		2	3	3	4	3	3	3	3	1	1	1	2	3	3	1	2	3	3	1	3	3	3	3	2	2	4	3	3
"UoG216"	1	28	1		1	4		1		3	3	4	4	5	3	4	2	2	2	2		2	5	5	5	5	5	5	5	1	1	1	2	4	2	4	5	5	5	1	3	3	4	4	4	5	5	4	4
"NMPH10"	1	26	1		2	4		3		5	5	5	5	5	5	5	5	5	5	2		2	5	5	5	5	5	5	3	3	3	3	5	5	4	3	3	3	1	2	3	3	4	1	1	1	2	1	3
"DTSH018"	1	29	1		2	4		2		4	4	4	4	3	4	4	3	3	3	2		2	4	2	4	4	4	4	4	2	2	1	1	2	2	3	2	4	2	2	3	3	4	3	4	3	2	4	4
"EbinaPH003"	1	30	1		2	4		2		5	5	5	5	5	4	5	5	5	4	2		2	4	5	5	4	5	5	5	4	5	5	4	5	5	3	3	3	3	2	3	3	2	3	3	3	3	4	4
"DTSH005"	1	27	3		2	4		5		5	5	4	4	4	4	4	3	4	4	2		2	4	4	4	4	4	4	3	2	3	3	2	4	2	2	2	4	3	2	3	3	3	3	4	4	4	4	4
"WPH011"	1	28	1		2	2		1		4	3	4	3	4	4	4	4	4	4	2		2	3	4	4	4	3	4	3	2	2	3	2	4	4	3	3	3	4	2	3	3	3	1	1	2	2	4	4
"UoG168"	1	34	1		2	5		2		4	5	4	4	4	3	3	3	3	4	2		2	5	5	5	5	5	4	4	3	2	2	3	4	3	3	2	2	1	3	3	3	2	2	2	3	2	4	4
"UoG228"	1	30	1		1	7	"Resident"	1		4	5	3	3	2	2	2	2	3	3	2		2	4	4	4	4	4	3	4	1	2	2	3	2	2	3	2	2	2	3	3	3	3	2	3	3	2	3	2
"EbinatPH008"	1	27	1		2	4		3		5	4	4	4	4	4	3	3	4	4	2		2	4	4	4	5	5	4	4	5	5	4	4	4	4	4	2	2	2	3	3	3	2	3	2	2	2	4	4
"UoG068"	1	30	1		1	7	"Resident"	3		5	5	4	4	4	3	3	2	2	3	2		2	3	2	4	3	3	2	3	2	3	2	2	2	3	3	3	3	2	3	3	3	2	3	2	2	3	3	3
"UoG067"	1	30	1		1	7	"Resident"	3		4	3	1	2	2	3	2	3	3	3	2		2	3	2	4	3	3	2	3	2	3	2	2	2	3	3	3	3	2	3	3	3	2	3	3	2	2	3	3
"UoG081"	1	32	1		1	4		5		4	4	4	4	4	4	4	2	4	4	2		2	3	3	4	4	4	4	3	2	2	2	2	2	2	3	2	2	3	3	3	3	3	3	4	3	3	3	3
"UoG147"	1	36	1		1	5		5		4	4	4	4	4	4	4	4	3	5	2		2	4	4	4	4	4	4	4	2	2	2	2	3	4	3	3	2	3	3	3	3	3	3	4	3	3	4	4
"EbinatPH008"	2	28	2		2	4		3		4	4	5	5	5	5	5	5	5	5	2		2	4	4	4	5	5	5	5	4	4	4	4	4	4	4	3	2	3	3	3	3	2	2	3	3	2	5	5
"UoG094"	1	30	1		1	4		6		5	5	4	4	4	4	4	4	4	4	2		2	5	5	5	5	5	5	5	1	1	1	1	2	2	1	2	3	3	3	3	3	3	3	1	2	4	3	3
"SanPH008"	1	28	1		2	4		1		5	4	5	5	5	5	5	5	5	4	2		2	5	5	4	5	4	3	3	2	2	2	4	3	4	3	2	3	3	3	3	3	3	3	2	2	2	4	4
"UoG082"	1	30	1		2	4		5		5	5	5	4	4	4	5	3	4	3	2		2	4	4	4	4	4	4	5	5	5	5	4	4	4	4	2	3	3	3	3	3	3	3	3	3	3	2	2
"UoG172"	1	30	1		4	2		4		4	4	4	4	4	4	4	4	2	4	2		2	3	3	3	3	3	3	3	2	2	2	2	2	2	2	3	3	3	3	3	3	3	3	3	3	3	3	3
"DTSH045"	1	29	1		1	4		1		4	4	4	4	4	4	4	4	4	4	2		2	4	4	4	4	4	4	4	2	2	2	2	2	2	2	3	3	3	3	3	3	3	3	4	3	4	4	4
"DelgiPH009"	2	25	1		1	4		3		5	5	2	2	2	2	2	2	2	2	2		2	5	5	5	5	4	3	4	2	3	3	1	4	2	3	3	3	3	3	3	3	3	3	3	3	3	3	3
"DelgiPH010"	2	25	1		2	4		1		5	5	2	2	2	3	3	2	2	2	2		2	5	5	5	5	4	3	4	2	3	3	1	4	2	3	3	3	3	3	3	3	3	3	3	3	3	3	3
"UoG090"	1	28	3		2	7	"Resident"	6		5	5	4	3	3	3	3	3	3	4	2		2	4	3	3	3	3	3	3	2	2	3	3	3	3	3	3	3	3	3	3	3	3	3	3	3	3	3	3
"UoG179"	1	30	1		2	7	"Resident"	2		5	4	5	4	4	4	5	5	4	4	2		2	5	5	5	3	2	2	2	1	3	3	3	3	3	3	3	3	3	3	3	3	3	3	3	3	3	3	3
"UoG184"	1	28	1		1	7	"Resident"	2		4	4	4	4	5	5	4	4	5	3	2		2	3	3	3	3	3	3	3	3	3	3	3	3	3	3	3	3	3	3	3	3	3	3	3	3	3	3	3
"UoG188"	1	32	1		2	5		2		4	4	2	2	4	4	4	4	4	4	2		2	3	3	3	3	3	3	3	3	3	3	3	3	3	3	3	3	3	3	3	3	3	3	3	3	3	3	3
"UoG089"	1	29	1		2	7	"Resident"	6		4	4	4	5	5	4	4	4	4	4	2		2	3	3	3	3	3	3	3	3	3	3	3	3	3	3	3	3	3	3	3	3	3	3	3	3	3	3	3
"UoG183"	1	30	3		2	7	"Resident"	2		3	3	5	5	5	5	5	5	3	5	2		2	3	3	3	3	3	3	3	3	3	3	3	3	3	3	3	3	3	3	3	3	3	3	3	3	3	3	3
"UoG192"	1	27	1		2	7	"Resident"	2		5	5	5	5	5	5	5	4	4	5	2		2	4	4	4	3	3	5	3	3	3	3	3	3	3	3	3	3	3	3	3	3	3	3	4	3	3	5	5
"WogPH014"	1	23	1		2	2		3		3	4	4	4	4	4	4	3	3	3	2		2	3	3	4	3	3	4	4	3	3	3	3	3	3	3	3	3	3	3	3	3	3	3	4	4	1	3	4
"UoG008"	1	30	1		1	7	"Resident"	3		3	4	4	4	4	4	4	4	4	4	2		2	3	4	4	4	3	4	4	4	3	3	4	3	3	3	3	3	3	3	3	3	3	3	4	4	4	3	3
"UoG208"	1	28	2		1	7	"Resident"	1		5	5	4	4	5	4	5	4	4	4	2		2	5	5	5	4	3	3	3	1	1	1	2	4	3	3	3	3	3	3	3	3	3	3	4	3	3	3	3
"UoG075"	1	32	1		2	4		8	"OPD"	4	4	4	4	4	4	4	4	3	4	2		2	4	4	4	4	4	4	4	2	3	3	3	4	3	3	3	3	3	3	3	3	3	3	3	3	3	3	3
"DTSH073"	1	27	1		1	4		5		4	4	4	4	4	4	4	5	3	4	2		2	4	4	5	4	4	4	4	3	3	3	3	4	3	3	3	3	3	3	3	3	3	3	4	4	4	4	4
"UoG196"	1	28	1		2	5		2		4	4	4	4	4	4	4	4	4	4	2		2	4	4	4	3	3	3	3	3	3	2	4	4	3	3	3	3	3	3	3	3	3	3	3	3	3	3	3
"MEPH003"	1	26	1		2	4		1		5	4	4	4	4	5	4	4	4	4	2		2	3	4	4	3	4	4	3	4	3	3	3	4	4	3	3	3	3	3	3	3	3	3	2	2	2	4	3
"UoG235"	1	28	2		1	7	"Resident"	3		5	5	5	5	5	4	4	4	4	5	2		2	5	5	5	4	4	4	5	5	5	5	4	5	5	5	3	3	3	3	3	3	3	3	3	3	3	5	5
"AndPH006"	1	30	1		1	2		1		5	4	4	4	5	5	4	4	1	2	2		2	4	4	5	4	3	4	5	1	2	1	1	1	3	3	1	4	3	3	3	3	4	4	2	1	2	3	4
"UoG161"	1	32	1		1	7	"Resident"	5		4	4	4	4	4	4	4	3	3	4	2		2	3	3	4	3	4	3	4	1	1	1	1	4	3	1	2	3	4	3	3	3	3	1	3	3	1	3	3
"MEPH001"	1	30	1		1	4		1		5	5	4	5	5	5	5	4	4	4	2		2	4	4	4	5	5	5	5	3	3	2	4	4	4	4	2	3	4	3	3	3	3	1	4	3	2	4	4
"UoG153"	1	27	1		2	7	"Resident"	5		4	4	5	3	4	4	5	4	3	3	2		2	5	5	5	5	5	3	4	2	2	2	2	4	2	4	2	4	4	3	3	3	3	1	4	3	4	3	4
"DTSH040"	1	33	1		1	4		5		4	4	4	5	5	5	5	4	3	4	2		2	4	4	5	4	5	5	4	3	4	2	3	4	3	2	3	4	4	3	3	3	4	3	3	3	3	4	4
"UoG199"	1	31	2		1	5		2		4	4	4	5	4	4	4	5	5	5	2		2	5	5	4	5	5	4	4	3	3	3	3	3	3	4	3	5	4	3	3	3	5	1	3	2	2	2	4
"MEPH014"	1	35	1		2	4		8	"OPD"	4	5	4	3	3	3	3	3	3	3	2		2	4	3	4	3	4	4	3	2	3	3	3	4	3	3	3	3	3	4	3	3	3	3	3	3	3	3	3
"AZPH018"	1	30	1		1	2		5		5	5	4	3	3	4	3	2	2	5	2		2	5	4	5	4	5	5	3	3	4	3	3	3	4	3	3	3	3	4	3	3	2	3	4	4	4	2	3
"UoG190"	1	26	1		2	7	"Resident"	2		5	5	3	3	3	4	3	4	3	5	2		2	5	5	5	4	4	4	5	3	3	4	3	3	4	4	3	4	3	4	3	3	4	4	5	5	5	4	4
"UoG223"	1	28	1		2	7	"Resident"	1		2	4	4	4	3	4	4	3	3	4	2		2	3	3	4	4	4	4	4	1	3	3	3	3	3	1	4	3	4	4	3	3	3	3	3	3	3	1	4
"UoG229"	1	28	1		2	4		1		4	4	4	4	4	4	4	3	3	2	2		2	4	3	3	3	3	3	3	3	3	3	4	4	3	3	3	4	4	4	3	3	3	4	2	4	4	4	4
"DTSH070"	1	30	1		1	5		3		4	5	4	4	4	5	4	3	3	4	2		2	5	4	5	4	4	4	4	3	3	2	3	3	1	1	1	3	5	4	3	3	4	1	3	1	3	4	4
"WPH017"	1	36	1		1	2		1		4	5	4	3	4	2	4	4	4	4	2		2	3	4	4	4	5	5	5	5	5	5	3	4	5	5	2	2	3	5	3	3	3	4	2	2	1	4	3
"GPH001"	1	24	1		5	1		1		4	5	5	5	5	5	5	5	5	3	2		2	5	5	5	5	5	5	5	1	2	4	3	5	3	2	3	3	3	2	4	3	3	1	2	2	2	3	3
"UoG175"	1	26	1		2	4		2		4	4	3	4	2	3	3	3	4	4	2		2	4	4	3	3	4	3	4	3	2	3	3	4	3	4	3	4	2	3	4	3	4	3	4	3	3	2	3
"UoG234"	1	28	1		2	7	"Resident"	1		4	4	2	2	3	3	4	2	2	2	2		2	3	2	2	2	3	2	3	3	3	2	2	3	3	2	3	2	3	3	4	3	4	3	3	3	2	3	2
"UoG014"	1	28	3		1	4		3		3	5	5	4	5	5	5	4	4	4	2		2	5	5	5	5	5	5	5	3	3	3	4	5	3	3	3	3	3	3	4	3	3	3	2	1	3	4	5
"UoG191"	1	29	1		2	4		2		4	3	3	2	2	4	3	4	3	4	2		2	3	4	3	4	3	4	3	3	4	3	3	4	4	2	4	3	4	3	4	3	4	3	4	4	3	3	4
"WPH014"	1	28	1		5	1		1		4	4	4	4	5	5	5	5	5	5	2		2	3	3	4	4	4	3	3	3	3	3	3	3	3	3	3	3	3	4	4	3	3	3	3	3	4	3	3
"UoG063"	1	30	1		2	7	"Resident"	3		4	4	4	4	4	4	4	3	3	3	2		2	3	3	2	3	3	2	3	2	3	2	1	2	2	3	2	2	4	4	4	3	3	2	2	2	2	2	2
"DTSH066"	1	37	1		1	4		5		4	4	4	4	4	4	4	4	4	4	2		2	4	4	5	4	5	4	4	1	2	2	4	4	4	3	3	3	4	4	4	3	4	2	4	2	4	2	4
"AndPH012"	1	32	1		1	3		2		5	5	3	4	4	1	5	4	5	4	2		2	4	5	5	5	5	5	5	1	1	2	1	5	3	1	4	4	4	4	4	3	1	1	2	1	2	5	5
"DTSH054"	1	32	1		1	5		2		5	5	5	5	5	5	5	5	5	5	2		2	4	5	4	4	5	5	4	4	1	2	3	5	5	3	1	1	2	1	1	4	2	1	5	2	4	2	5
"UoG030"	1	35	1		1	5		5		5	5	5	4	4	4	5	5	5	5	2		2	5	5	5	4	4	5	4	1	2	2	1	4	2	4	1	2	2	1	1	4	1	1	2	1	3	2	3
"UoG031"	1	34	1		1	5		1		5	5	4	5	5	4	5	4	4	5	2		2	4	3	3	4	4	4	4	1	1	1	2	4	2	2	2	4	2	1	1	4	2	2	2	2	2	3	4
"UoG227"	1	26	1		2	7	"Resident"	1		4	5	5	4	4	4	4	5	4	4	2		2	4	5	5	5	5	5	5	2	3	3	5	5	2	4	4	2	3	1	1	4	4	2	4	2	2	4	4
"UoG211"	1	27	1		1	7	"Resident"	1		5	5	4	4	4	4	4	4	4	4	2		2	5	4	5	5	5	5	5	3	3	4	4	4	3	4	4	2	3	1	1	4	4	4	2	4	2	3	4
"AZPH020"	1	30	1		1	1		6		5	5	5	5	5	5	5	4	5	5	2		1	3	5	5	4	5	5	5	5	2	4	2	5	4	2	1	1	4	1	1	4	3	5	3	5	1	5	5
"UoG189"	1	28	2		5	2		4		4	4	4	4	4	4	4	5	5	5	2		2	5	4	4	3	4	4	4	1	2	2	2	4	2	1	2	1	4	1	1	4	2	4	1	2	2	2	4
"TPH004"	1	37	4		1	4		1		5	5	5	5	5	5	4	4	5	4	2		2	4	4	4	3	4	4	3	2	2	2	4	5	5	4	3	3	4	1	1	4	3	1	4	4	1	5	5
"UoG052"	1	28	1		2	7	"Resident"	3		3	4	4	4	4	4	4	4	4	1	2		2	4	5	5	4	4	1	4	1	2	1	2	4	4	2	3	4	4	1	1	4	4	3	1	4	1	4	4
"UoG027"	1	30	1		2	4		3		5	5	4	4	4	4	4	2	4	4	2		2	4	4	5	4	4	4	4	1	3	1	2	4	2	3	2	2	2	2	1	4	2	1	5	2	2	4	4
"NMPH07"	1	36	1		1	3		2		5	5	4	4	4	4	4	4	4	5	2		2	4	4	4	4	4	5	4	3	3	3	3	4	4	3	2	2	2	2	1	4	2	2	2	3	2	4	4
"UoG035"	1	32	1		1	5		3		4	5	5	5	5	5	5	5	5	5	2		2	4	4	4	3	4	5	4	1	1	3	4	4	4	4	2	2	2	2	1	4	2	2	2	2	2	5	5
"UoG045"	1	33	1		1	5		4		5	5	5	5	5	5	5	5	5	5	2		2	4	4	4	4	5	4	4	2	1	2	2	4	3	2	2	1	4	2	1	4	4	2	4	4	2	4	4
"SanPH003"	1	28	1		2	2		3		5	5	4	4	4	4	4	4	5	5	2		2	4	4	4	5	4	4	4	2	2	2	3	4	2	2	2	3	4	2	1	4	4	2	4	2	2	4	4
"DTSH032"	1	30	1		1	5		3		5	5	5	4	5	5	4	4	4	5	2		2	4	4	4	4	3	4	3	2	1	1	3	4	4	2	1	4	4	2	1	4	2	2	5	5	1	4	4
"SanPH005"	1	34	1		2	3		2		5	5	5	5	5	5	4	4	4	5	2		2	5	4	4	4	4	4	4	2	3	3	3	4	2	4	2	4	4	2	1	4	3	1	1	2	2	4	3
"WPH015"	2	24	1		2	4		1		5	5	5	5	5	5	5	5	5	5	2		2	5	5	5	5	5	5	5	1	1	1	1	4	1	1	2	1	1	3	1	4	4	1	1	1	1	1	5
"UoG173"	1	29	1		2	5		2		4	5	4	4	4	4	4	4	4	5	2		2	5	5	5	4	4	3	4	1	3	3	3	4	3	4	3	2	3	3	1	4	2	2	4	2	4	4	4
"AndPH016"	1	32	1		2	5		2		5	5	4	5	5	4	5	3	4	4	2		2	3	5	5	4	5	5	5	1	3	1	2	3	2	2	5	3	3	3	1	4	3	4	3	2	3	3	2
"DTSH081"	1	33	1		1	5		4		4	4	5	5	5	5	5	5	3	4	2		2	4	4	4	4	4	4	4	3	3	3	3	3	3	3	1	4	3	3	1	4	3	3	3	2	2	4	4
"UOG085"	1	30	2		1	7	"Resident"	6		4	5	4	4	4	4	4	4	3	4	2		2	3	4	4	4	4	4	4	3	3	3	4	4	3	3	2	4	4	4	1	4	3	2	4	4	2	4	4
"DTSH001"	1	33	1		1	5		5		4	4	4	4	4	4	4	4	4	4	2		2	3	3	4	3	4	4	3	2	3	2	4	4	3	3	3	4	4	5	1	4	5	1	3	2	2	4	2
"DelgiPH004"	2	30	1		2	4		3		5	5	4	5	4	5	4	4	5	4	2		2	2	4	5	4	5	4	4	2	1	1	1	5	4	1	1	2	2	1	2	4	5	1	2	1	1	5	4
"APH008"	2	22	1		2	1		6		4	3	4	4	4	4	4	4	3	1	2		2	4	5	5	5	4	4	4	4	2	1	3	4	4	1	3	2	3	1	2	4	1	4	4	2	2	4	5
"MEPH007"	1	28	1		1	2		1		5	5	4	4	4	4	4	4	4	4	2		2	4	4	4	3	4	4	4	2	3	3	4	4	3	2	2	3	4	1	2	4	4	2	4	4	2	4	4
"SanPH018"	2	30	1		1	5		2		4	4	4	4	5	5	5	5	5	2	2		2	5	4	5	4	5	5	4	2	2	1	4	4	4	5	2	4	4	1	2	4	2	2	3	4	2	2	4
"DTSH034"	1	32	1		1	4		3		5	5	5	5	5	5	5	5	5	5	2		2	4	4	4	4	4	5	4	1	1	1	2	4	4	4	4	4	4	1	2	4	4	2	4	5	4	3	4
"DTSH008"	1	27	1		2	3		1		4	4	4	4	3	3	4	4	4	4	2		2	5	5	5	5	5	5	4	4	4	2	2	4	4	4	1	1	1	2	2	4	3	3	3	2	3	4	4
"DelgiPH011"	1	26	1		2	4		3		4	5	4	4	5	5	5	5	4	4	2		2	5	5	4	5	5	5	5	2	4	4	5	4	3	4	4	1	2	2	2	4	3	1	4	2	2	4	5
"APH001"	1	22	1		1	1		6		4	4	4	5	4	5	5	4	5	4	2		2	4	4	5	4	5	4	5	4	1	1	1	5	2	1	2	2	2	2	2	4	2	2	3	1	2	4	4
"WPH002"	1	31	1		1	4		1		5	5	4	4	4	4	4	4	3	5	2		2	5	4	4	4	4	4	4	3	2	2	4	4	2	2	2	2	2	2	2	4	4	2	2	2	2	4	4
"SanPH004"	1	33	1		1	2		2		3	5	5	4	4	4	4	2	4	4	2		2	4	4	4	4	4	4	4	2	2	2	2	4	4	3	2	2	2	2	2	4	4	2	2	4	2	4	4
"UoG115"	2	21	1		2	1		6		5	4	4	4	4	4	4	4	4	4	2		2	4	4	4	4	3	3	4	2	2	2	3	4	4	3	2	2	2	2	2	4	4	2	2	2	2	2	4
"UoG048"	1	33	1		1	4		1		5	5	5	5	5	5	5	5	5	4	2		2	5	5	5	5	5	5	5	3	4	2	2	5	3	4	2	2	2	2	2	4	4	2	2	2	2	2	4
"AZPH014"	2	28	1		1	4		7		4	4	4	4	4	4	4	4	4	4	2		2	4	4	4	4	4	4	4	3	3	4	4	4	4	4	2	2	2	2	2	4	2	2	2	2	2	2	4
"AndPH007"	1	27	1		2	4		1		5	5	5	4	5	5	5	5	5	5	2		2	5	5	5	5	5	5	5	3	3	4	3	5	4	4	2	2	2	2	2	4	2	2	2	2	2	4	4
"UoG150"	1	33	1		2	5		5		4	4	4	3	4	4	3	3	4	3	2		2	5	5	4	4	4	4	3	3	3	3	3	4	4	3	3	2	2	2	2	4	4	2	3	4	3	4	3
"DTSH011"	1	26	1		1	3		5		4	4	5	4	4	5	4	4	4	4	2		2	5	5	4	4	4	4	4	2	2	2	2	4	2	2	4	2	2	2	2	4	4	2	2	2	2	2	4
"UoG223"	1	25	1		2	4		1		4	4	4	4	4	3	4	4	4	3	2		2	5	5	4	4	3	4	4	3	3	3	4	4	3	3	2	3	2	2	2	4	3	2	2	3	1	4	4
"DTSH036"	1	29	1		1	4		1		4	4	4	4	4	5	4	4	5	4	2		2	3	4	4	4	4	4	4	2	2	1	2	2	2	4	2	3	2	2	2	4	4	2	2	2	2	4	4
"DTSH081"	1	30	1		1	4		5		3	3	3	3	2	3	4	2	1	4	2		2	4	4	4	4	3	3	3	3	1	1	3	2	2	3	3	3	2	2	2	4	3	1	2	2	3	3	3
"UoG037"	1	28	3		2	5		2		4	5	5	5	5	4	5	4	4	3	2		2	5	5	4	4	4	4	4	1	1	1	1	4	2	1	2	4	2	2	2	4	2	2	4	4	2	4	4
"DTSH053"	1	31	1		1	5		1		4	5	4	4	4	3	4	4	4	4	2		2	5	3	4	4	4	1	2	1	3	3	2	4	4	2	2	4	2	2	2	4	2	1	1	2	1	4	4
"WogPH015"	1	24	1		2	2		5		4	4	4	3	4	4	5	5	4	4	2		2	4	4	4	2	4	4	2	2	2	2	2	2	4	4	2	4	2	2	2	4	4	2	2	2	4	2	4
"UoG122"	1	30	1		1	5		5		5	5	4	4	4	4	4	4	4	4	2		2	4	4	4	4	4	4	4	4	4	3	1	4	3	2	1	1	3	2	2	4	3	1	4	2	2	2	4
"DTSH048"	1	31	1		1	4		7		5	4	4	4	4	4	4	4	4	4	2		2	4	4	4	4	4	3	4	2	2	2	2	3	2	2	2	2	3	2	2	4	2	2	3	2	3	4	4
"DTSH065"	1	26	1		2	4		1		4	4	4	5	4	4	5	4	4	4	2		2	4	4	4	4	5	4	4	2	2	1	3	4	4	3	4	2	3	2	2	4	4	2	4	2	2	4	4
"UoG163"	1	30	1		1	4		5		5	4	4	4	4	4	4	4	4	4	2		2	4	3	3	4	4	4	4	3	2	1	1	4	2	1	2	4	3	2	2	4	4	4	1	2	2	4	4
"DrAMH013"	1	38	1		1	4		3		5	5	4	5	5	5	4	4	5	5	2		2	5	5	5	4	5	4	4	3	3	3	2	4	4	2	2	4	3	2	2	4	3	2	4	2	2	4	4
"UoG207"	1	29	1		2	5		1		4	5	3	3	3	4	2	4	2	3	2		2	3	4	4	4	4	3	3	3	3	2	2	4	2	3	2	4	3	2	2	4	3	3	4	4	4	4	4
"DrAMH010"	1	26	2		5	4		1		5	4	4	4	5	4	4	3	4	5	2		2	4	4	5	5	4	4	4	3	3	2	5	4	3	3	2	4	3	2	2	4	3	3	3	2	2	4	3
"UoG098"	1	29	1		2	5		6		4	4	4	4	5	4	4	4	5	3	2		2	4	3	3	4	3	3	3	2	2	1	1	2	3	3	3	4	3	2	2	4	3	2	4	2	3	3	4
"UoG070"	1	35	1		1	3		5		3	5	4	5	5	5	5	5	5	5	2		2	5	5	5	5	5	5	3	3	3	3	4	3	3	4	3	4	3	2	2	4	2	2	2	1	1	2	5
"UoG136"	1	33	1		1	5		5		5	5	5	5	5	5	5	4	4	5	2		1	4	4	4	4	4	5	5	3	1	1	2	4	3	2	1	2	4	2	2	4	4	4	2	2	4	4	4
"WPH005"	1	28	1		1	4		1		5	5	4	4	4	4	4	3	4	4	2		2	5	5	5	5	5	4	5	1	2	2	5	5	4	1	2	2	4	2	2	4	2	2	4	2	4	4	4
"DTSH059"	1	28	1		2	4		3		4	5	5	4	4	3	4	4	3	4	2		2	4	4	4	3	5	4	4	1	1	4	2	4	2	2	2	2	4	2	2	4	4	2	2	2	2	2	4
"NMPH04"	2	24	1		1	4		3		5	5	5	5	5	5	5	5	5	5	2		2	5	5	5	5	5	5	5	5	2	2	2	5	4	2	2	2	4	2	2	4	5	2	2	2	2	4	4
"APH009"	1	28	1		1	3		2		4	4	4	4	4	4	4	4	2	2	2		2	3	4	4	4	4	4	4	1	4	2	4	4	2	2	3	2	4	2	2	4	3	1	3	3	3	2	4
"UoG130"	1	26	1		2	7	"Resident"	5		4	4	4	4	4	4	4	3	3	3	2		2	4	4	4	4	4	4	4	3	2	1	3	4	4	2	3	2	4	2	2	4	2	2	3	4	2	4	4
"UoG095"	1	30	2		1	4		6		5	4	4	4	4	4	4	4	3	4	2		2	5	5	5	5	5	5	5	2	2	2	4	4	4	2	3	2	4	2	2	4	3	1	1	2	2	4	5
"UoG077"	1	30	1		1	4		1		5	5	5	5	5	4	4	3	3	4	2		2	5	5	5	5	5	4	4	2	2	3	3	4	4	3	3	2	4	2	2	4	3	2	2	3	2	4	4
"DPH003"	1	30	1		1	2		8	"Emergency Departmen	4	5	4	4	4	3	3	3	3	4	2		2	4	4	4	4	4	4	4	2	2	4	2	4	2	2	4	2	4	2	2	4	4	2	4	4	2	2	4
"UoG202"	1	31	1		1	7	"Resident"	2		4	4	4	4	4	4	5	5	5	4	2		2	4	4	4	4	4	4	4	3	2	1	2	4	1	2	2	3	4	2	2	4	3	2	2	2	2	3	3
"UoG033"	1	41	1		1	5		2		5	5	4	4	4	4	4	4	4	4	2		2	4	3	4	4	4	4	4	2	2	2	2	4	2	3	2	3	4	2	2	4	4	2	4	2	4	2	4
"UoG038"	1	35	1		1	5		1		4	5	4	4	4	4	4	5	5	4	2		2	5	5	5	4	4	3	4	1	1	1	4	4	3	3	2	3	4	2	2	4	2	2	4	4	4	4	4
"UoG201"	1	30	1		2	4		2		4	4	4	4	4	3	3	4	4	4	2		2	4	4	4	4	4	4	4	1	1	1	1	1	1	2	3	3	4	2	2	4	3	3	2	4	2	1	3
"UoG039"	1	42	1		1	5		6		4	4	4	4	4	4	4	4	4	4	2		2	4	4	4	3	3	3	3	2	2	1	2	3	2	2	3	3	4	2	2	4	3	4	3	3	3	3	4
"UoG102"	1	27	2		2	7	"Resident"	6		4	5	4	4	4	4	4	3	3	3	2		2	5	5	4	5	5	4	4	1	2	2	2	3	2	3	4	3	4	2	2	4	2	1	4	1	2	3	4
"GPH003"	1	32	1		1	3		5		5	5	5	5	5	5	5	5	5	5	2		2	5	5	5	5	5	5	5	1	2	2	2	4	2	2	2	4	4	2	2	4	4	2	1	4	1	4	4
"GPH009"	2	28	1		2	3		5		5	5	5	4	4	5	4	4	2	4	2		2	4	4	4	5	5	5	5	3	3	3	4	5	3	2	2	4	4	2	2	4	2	2	2	3	4	5	4
"GPH006"	1	31	1		2	4		3		5	5	4	4	4	4	3	3	3	4	2		2	5	5	5	4	5	5	4	4	2	2	1	3	4	3	2	4	4	2	2	4	3	2	2	2	2	4	4
"DTSH030"	1	28	1		2	4		1		4	4	4	2	2	4	2	5	5	4	2		2	5	5	5	4	4	4	5	4	2	2	4	4	4	3	2	4	4	2	2	4	2	2	2	4	4	4	4
"DelgiPH002"	1	27	1		1	4		1		5	5	4	2	4	2	4	4	4	2	2		2	4	4	4	4	4	4	3	2	2	2	2	4	4	4	2	4	4	2	2	4	4	2	2	4	4	4	4
"UoG217"	2	32	1		2	5		1		4	5	5	5	5	4	4	4	3	4	2		2	5	4	3	4	4	4	3	2	3	2	2	3	2	2	4	4	4	2	2	4	2	2	5	4	3	4	3
"UoG044"	1	35	1		1	4		1		5	5	4	4	5	5	5	4	4	4	2		2	5	5	5	5	5	5	5	1	1	1	2	5	4	3	4	5	4	2	2	4	4	5	4	2	2	1	4
"UoG176"	1	28	1		2	7	"Resident"	2		4	4	4	5	5	5	5	4	4	4	2		2	5	5	5	5	5	5	5	1	1	1	2	4	3	2	2	4	5	2	2	4	4	2	2	3	3	4	4
"NMPH014"	1	33	2		1	5		2		4	4	3	4	4	3	4	4	4	2	2		2	4	4	4	3	4	4	4	1	3	3	2	4	4	3	2	2	2	3	2	4	2	4	2	2	2	4	4
"UoG059"	1	28	3		2	5		2		4	4	4	4	4	4	4	4	4	4	2		2	4	4	4	4	4	3	4	2	2	1	2	4	3	4	2	2	2	3	2	4	3	3	2	2	2	3	3
"UoG253"	1	27	1		2	4		1		5	5	4	3	3	3	5	4	5	5	2		2	4	4	5	5	5	5	5	3	3	2	3	4	4	4	3	3	3	3	2	4	3	3	5	3	4	2	5
"UoG137"	1	35	1		1	5		5		4	5	5	4	4	4	4	5	5	4	2		2	4	4	4	4	5	3	4	1	1	1	1	4	2	2	2	4	3	3	2	4	3	2	2	2	2	4	4
"UoG003"	1	31	1		1	5		3		5	5	5	5	5	5	5	5	5	5	2		2	4	4	4	3	4	3	3	2	2	2	4	4	3	2	2	4	3	3	2	4	3	3	3	3	2	3	3
"DrAMH003"	1	27	1		2	4		1		4	5	4	4	4	4	4	4	4	4	2		2	5	4	5	4	4	4	4	1	1	1	1	4	3	1	1	1	4	3	2	4	4	1	3	1	1	4	3
"DTSH073"	1	34	1		1	4		2		4	5	4	5	4	4	4	4	3	3	2		2	5	5	5	5	4	4	4	3	3	3	4	4	4	1	2	2	4	3	2	4	3	4	2	4	3	4	4
"GPH005"	1	30	1		2	4		8	"Adult OPD"	4	5	5	4	4	4	4	4	3	4	2		2	5	4	4	4	4	4	4	1	3	1	2	4	4	3	2	3	4	3	2	4	3	4	2	4	2	3	3
"UoG058"	1	26	1		2	2		2		5	3	2	3	3	3	3	2	2	4	2		2	4	2	3	3	3	3	3	2	3	2	2	4	4	3	3	3	4	3	2	4	3	3	3	4	4	3	3
"DTSH041"	1	42	1		2	3		2		4	5	4	4	4	4	4	4	4	4	2		2	4	3	4	3	3	4	3	2	3	4	3	4	3	4	2	4	4	3	2	4	3	3	3	2	3	2	4
"UoG220"	1	25	1		2	2		1		4	4	4	5	5	4	4	4	4	4	2		2	4	5	5	5	5	4	4	1	2	3	2	4	3	2	3	4	4	3	2	4	3	3	2	3	2	3	4
"DTSH028"	1	28	1		1	1		6		4	4	4	4	4	3	4	3	4	5	2		2	4	3	4	4	5	4	4	4	3	2	3	4	4	3	3	4	4	3	2	4	4	4	2	3	3	3	4
"WogPH010"	2	24	1		2	4		8	"OPD"	5	5	4	5	5	5	5	4	5	4	2		2	4	4	4	4	3	3	4	3	3	3	4	4	4	4	3	4	4	3	2	4	3	2	4	3	3	4	4
"UoG015"	1	29	1		1	7	"Resident"	3		4	5	4	4	4	4	4	2	2	2	2		2	4	4	4	4	4	4	4	2	2	2	2	4	4	2	2	2	2	4	2	4	2	2	2	2	2	4	4
"DrAMH014"	1	28	1		1	2		3		4	4	4	4	4	5	5	5	4	5	2		2	4	5	4	4	4	4	4	4	2	2	3	4	4	3	2	2	2	4	2	4	4	2	2	2	4	4	4
"UoG2055"	1	28	1		2	7	"resident"	2		5	5	4	4	4	4	4	4	4	4	2		2	3	4	4	4	4	4	4	1	3	1	3	4	3	4	2	3	2	4	2	4	4	2	4	4	2	2	4
"DrAPH008"	1	20	1		1	2		1		3	4	3	3	3	3	3	3	3	3	2		2	4	4	4	3	3	5	5	2	2	2	4	3	2	4	4	3	2	4	2	4	3	3	4	4	4	4	4
"DrAMH004"	1	25	1		2	4		1		4	4	4	4	4	5	4	1	2	4	2		2	4	4	4	4	4	4	4	4	4	1	1	1	4	4	1	4	2	4	2	4	4	4	5	5	2	4	4
"NMPH013"	1	30	1		1	4		2		5	5	4	4	4	4	4	3	3	3	2		2	4	4	4	4	4	4	4	2	2	2	4	4	3	3	2	3	3	4	2	4	3	3	4	2	4	3	4
"UoG092"	1	30	1		2	7	"Resident"	6		2	4	5	5	5	5	5	4	4	4	2		2	4	4	4	3	4	4	3	2	2	3	4	4	2	3	3	3	3	4	2	4	4	2	2	2	2	3	3
"UoG180"	1	28	1		2	4		2		4	4	4	4	4	4	4	3	4	2	2		2	4	4	4	3	4	4	4	2	2	2	2	4	2	2	2	2	4	4	2	4	4	2	4	2	4	4	4
"UoG055"	1	28	1		2	7	"Resident"	3		5	5	4	4	4	2	4	2	2	4	2		2	4	2	4	2	2	4	2	2	2	2	1	4	4	2	2	2	4	4	2	4	2	4	4	4	2	4	4
"DrAMH016"	1	24	1		2	1		6		4	5	2	5	4	2	4	1	4	4	2		2	4	5	5	5	5	4	5	2	2	2	2	4	4	4	2	2	4	4	2	4	4	4	4	4	2	4	4
"UoG113"	1	28	1		1	7	"Resident"	4		4	2	5	5	5	5	5	3	3	3	2		2	5	5	5	4	5	5	4	1	2	2	2	4	3	3	3	2	4	4	2	4	3	2	3	4	3	4	4
"UoG041"	1	47	1		1	5		2		4	4	4	4	4	3	4	4	4	4	2		2	4	5	5	3	4	3	4	1	2	1	3	4	3	4	3	2	4	4	2	4	3	2	2	2	3	4	4
"DTH031"	1	29	1		1	4		1		5	5	4	4	5	5	4	4	4	5	2		2	5	5	4	5	5	5	4	2	2	2	4	4	4	2	4	2	4	4	2	4	3	2	2	4	2	4	5
"DTSH033"	1	26	1		2	4		5		5	5	4	4	4	4	4	4	4	4	2		2	5	4	5	4	4	3	4	3	3	2	3	4	4	3	2	3	4	4	2	4	4	2	2	2	1	4	4
"DTSH051"	1	36	1		1	5		5		3	4	3	3	3	3	3	3	3	3	2		2	5	5	5	4	4	5	4	1	1	1	3	4	3	3	4	3	4	4	2	4	4	4	1	3	3	5	4
"DrAMH015"	1	28	1		2	3		2		4	5	4	5	4	4	4	4	4	4	2		2	4	4	5	4	4	4	4	2	2	1	2	4	4	2	2	4	4	4	2	4	4	2	4	4	2	4	4
"DPH008"	1	35	1		1	4		3		5	5	5	5	5	5	5	4	4	4	2		2	4	4	4	4	5	5	5	2	2	2	4	4	4	4	2	4	4	4	2	4	2	2	2	2	2	2	4
"UoG046"	1	29	1		2	3		2		4	4	5	5	5	5	4	4	4	4	2		2	5	5	4	3	4	4	4	3	2	1	3	4	2	3	1	2	3	1	3	4	2	2	1	2	1	4	4
"UoG108"	2	24	1		1	1		6		4	4	5	5	4	4	4	4	2	2	2		2	4	4	4	4	4	4	3	2	2	1	2	4	4	1	3	2	4	1	3	4	4	2	2	2	2	3	4
"GPH004"	1	25	1		2	4		8	"Emergency Departmen	5	5	5	4	4	5	5	4	3	4	2		2	5	5	5	5	5	5	5	2	3	2	5	5	3	2	3	2	2	2	3	4	1	1	3	1	1	2	4
"UoG106"	1	23	1		2	1		6		4	5	3	4	4	5	5	4	4	4	2		2	4	4	4	4	4	5	3	3	2	3	3	5	4	2	2	4	2	2	3	4	4	4	2	4	3	2	4
"AZPH013"	1	29	1		1	2		5		4	4	4	4	4	3	4	3	4	4	2		2	4	4	4	4	4	4	4	3	3	3	3	2	3	3	1	2	3	2	3	4	4	4	4	4	4	2	2
"UoG218"	1	29	1		2	5		1		4	5	5	5	5	4	4	4	3	3	2		2	5	4	4	4	4	3	3	2	1	2	2	3	2	2	2	2	3	2	3	4	3	4	4	3	3	3	3
"UoG170"	1	40	2		1	5		2		4	3	4	4	4	4	3	3	3	4	2		2	3	3	3	3	3	3	3	1	1	1	1	3	3	3	2	2	3	2	3	4	3	3	2	3	3	3	3
"MEPH010"	1	29	1		2	2		1		4	5	4	3	2	4	4	2	2	4	2		2	3	3	3	3	3	4	3	3	2	2	2	4	2	3	4	3	3	2	3	4	3	3	4	4	4	3	3
"WoPH003"	1	26	1		2	4		3		4	4	4	4	4	4	4	4	4	4	2		2	4	4	4	4	3	4	3	1	1	1	2	4	2	3	1	1	4	2	3	4	3	3	3	3	3	3	3
"WogPH002"	1	27	1		2	4		1		5	5	4	4	4	5	4	4	4	4	2		2	3	3	2	3	3	3	3	3	3	3	3	3	3	3	1	1	4	2	3	4	3	3	3	3	4	3	3
"UoG011"	1	32	1		1	4		3		4	5	4	4	4	5	4	3	3	4	2		2	4	4	4	4	4	4	3	2	2	2	3	3	2	2	2	2	4	2	3	4	3	2	2	3	3	3	4
"DrAMH018"	1	26	2		2	4		3		4	4	5	5	4	4	3	5	3	2	2		2	3	3	3	2	3	4	3	2	2	2	2	3	3	2	3	2	4	2	3	4	4	2	4	4	4	4	3
"UoG017"	1	28	1		1	7	"Resident"	3		4	5	5	4	5	5	5	5	3	4	2		2	5	5	5	5	5	4	4	1	2	1	1	4	3	3	1	3	4	2	3	4	3	2	1	2	3	3	3
"WPH004"	1	25	1		2	4		1		5	5	4	4	4	4	4	4	3	2	2		2	5	4	5	3	4	5	3	1	1	3	3	5	3	3	3	3	4	2	3	4	3	2	1	1	1	3	2
"UoG049"	1	25	1		2	4		1		5	5	4	5	5	5	5	4	3	4	2		2	5	4	4	4	5	5	4	2	2	2	2	4	2	2	3	4	4	2	3	4	2	2	2	3	4	4	4
"UoG110"	1	30	1		1	1		6		4	5	4	3	3	1	4	4	5	4	2		1	4	4	4	4	4	4	4	4	3	3	2	4	4	3	4	4	4	2	3	4	5	2	2	2	2	2	4
"NMPH02"	1	27	2		1	4		1		2	5	4	4	4	4	4	3	3	4	2		2	4	4	4	4	4	4	4	2	2	2	3	4	3	3	2	2	2	3	3	4	3	2	3	3	3	4	4
"UoG212"	1	28	3		2	7	"Resident"	1		4	4	3	4	3	4	3	4	4	3	2		2	5	4	4	5	4	4	3	3	4	4	3	4	5	3	3	2	2	3	3	4	2	2	3	2	3	4	3
"UoG066"	1	28	1		1	7	"Resident"	3		5	5	4	4	4	3	3	1	2	3	2		2	3	2	4	3	3	2	3	2	3	2	2	2	3	3	3	3	2	3	3	4	2	3	1	2	4	3	3
"UoG194"	1	29	1		1	7	"Resident"	2		5	5	5	5	4	5	5	5	5	5	2		2	5	5	5	5	5	4	5	3	2	1	2	4	3	3	3	1	3	3	3	4	3	2	2	2	1	3	3
"UoG062"	1	29	2		1	5		4		4	4	4	4	4	4	4	4	4	4	2		2	4	5	3	4	4	4	4	3	3	3	3	4	4	3	3	1	3	3	3	4	4	3	3	3	3	3	3
"UoG019"	1	29	1		1	7	"Resident"	3		4	5	4	4	4	3	4	3	3	4	2		2	3	4	4	4	4	4	4	2	2	2	2	4	2	3	2	2	3	3	3	4	2	2	2	2	2	4	4
"DTSH007"	1	27	2		2	3		2		5	4	4	3	2	2	4	3	4	3	2		2	3	4	4	4	4	4	3	2	3	1	1	3	3	2	1	3	3	3	3	4	3	3	3	3	4	3	3
"UoG132"	1	29	1		1	7	"Resident"	5		4	5	5	5	5	5	5	4	4	5	2		2	5	2	5	5	5	5	4	3	3	3	4	4	4	4	1	3	3	3	3	4	4	3	3	5	4	4	4
"TPH003"	1	30	1		2	4		1		4	5	5	4	4	5	4	4	5	4	2		2	3	3	3	3	3	4	3	2	3	3	2	4	4	2	3	3	3	3	3	4	3	2	4	4	4	3	3
"UoG167"	1	35	2		2	5		2		4	4	4	4	4	4	4	4	4	2	2		2	4	3	3	2	3	3	2	2	3	2	3	3	2	3	3	3	3	3	3	4	3	3	3	3	2	3	3
"MEPH013"	2	26	1		3	4		1		5	5	4	4	4	5	4	4	4	4	2		2	5	4	3	4	4	4	4	2	2	3	3	3	2	3	3	3	3	3	3	4	3	2	3	2	3	3	4
"UoG224"	2	26	1		2	5		1		5	4	4	4	4	4	4	4	4	3	2		2	5	5	5	5	5	4	5	1	4	4	4	4	2	3	2	4	3	3	3	4	3	1	2	4	3	4	5
"AndPH009"	1	28	1		2	4		1		4	4	5	5	5	5	5	4	4	4	2		2	5	5	5	5	5	5	5	1	1	1	1	4	1	3	1	5	3	3	3	4	3	1	1	3	1	5	5
"EbinatPH001"	2	33	1		1	4		1		5	5	5	4	4	5	5	4	5	4	2		2	4	4	5	3	4	5	3	2	2	1	2	4	2	3	2	2	4	3	3	4	2	2	2	4	2	3	4
"UoG034"	1	30	1		2	5		1		4	5	5	4	4	5	4	4	3	5	2		2	5	4	4	3	3	4	3	1	1	1	3	4	1	3	2	3	4	3	3	4	3	2	2	4	2	2	4
"UoG164"	1	28	1		2	2		5		4	5	4	3	4	3	4	4	3	3	2		2	4	4	4	4	5	5	4	3	3	2	3	4	3	4	3	3	4	3	3	4	4	3	3	4	4	4	4
"NMPH015"	2	26	1		1	4		1		5	5	5	5	5	5	5	5	4	4	2		2	5	5	5	4	4	4	5	2	3	2	5	4	3	3	3	4	4	3	3	4	2	4	2	2	2	2	4
"UoG126"	1	28	1		2	7	"Resident"	5		5	5	4	4	4	3	4	4	4	3	2		2	5	4	4	5	5	4	4	2	2	2	2	4	3	3	2	2	2	4	3	4	3	2	2	3	2	4	4
"WPH016"	1	24	1		2	2		1		4	5	5	4	4	4	4	4	4	4	2		2	3	3	4	4	3	4	5	3	2	2	2	4	4	2	3	2	2	4	3	4	4	3	5	2	1	4	3
"UoG065"	2	32	1		1	7	"resident"	3		2	4	4	4	4	4	4	2	2	3	2		2	2	2	4	3	3	3	3	4	3	3	4	3	4	3	3	3	2	4	3	4	3	3	4	4	4	4	4
"UoG050"	1	29	1		2	7	"Resident"	3		5	4	4	5	5	5	5	4	4	3	2		2	3	3	3	3	3	3	2	2	4	3	3	3	4	3	2	2	3	4	3	4	3	4	3	3	3	3	4
"UoG054"	1	28	1		1	7	"Resident"	8	"anestheciology"	3	2	4	5	5	4	5	5	4	3	2		2	3	4	3	3	2	4	3	1	3	3	3	4	3	3	3	2	3	4	3	4	3	2	5	5	5	2	3
"AndPH004"	1	25	1		2	1		6		5	5	4	3	3	4	4	4	3	3	2		2	4	4	4	4	5	5	4	3	3	3	3	4	4	4	4	2	3	4	3	4	3	2	4	4	3	4	4
"UoG042"	1	47	1		1	5		5		4	4	4	4	4	4	4	4	4	4	2		2	4	4	4	4	4	4	3	2	2	2	3	4	2	3	2	3	3	4	3	4	4	3	4	4	2	3	3
"AndP011"	1	35	1		1	4		1		2	4	5	5	5	4	4	4	4	4	2		2	5	5	5	5	5	5	5	1	1	1	1	4	4	3	2	4	3	4	3	4	2	3	1	3	2	5	4
"UoG186"	1	26	1		2	4		2		4	4	4	4	3	3	3	4	3	3	2		2	4	4	3	4	4	3	4	3	4	3	4	4	4	2	3	4	3	4	3	4	4	4	3	4	4	3	4
"NMPH12"	1	35	1		1	2		8	"OPD"	5	5	4	3	3	2	3	4	4	4	2		2	5	5	5	5	5	5	5	3	3	2	3	2	3	4	3	4	3	4	3	4	4	4	3	4	4	4	3
"UoG174"	1	30	1		2	7	"Resident"	2		3	5	4	5	5	4	4	3	2	2	2		2	2	3	2	4	3	2	3	4	5	3	4	1	2	3	5	4	3	4	3	4	2	3	4	3	4	3	2
"WPH008"	1	35	2		2	4		3		5	5	4	4	4	4	4	3	2	2	2		2	5	4	4	4	4	2	2	1	2	1	2	4	3	2	2	2	4	4	3	4	3	2	4	2	2	4	4
"DrAMH007"	1	27	1		2	2		1		5	5	5	5	5	4	5	2	5	5	2		2	5	5	5	5	5	5	4	2	2	2	2	5	4	2	2	3	4	4	3	4	5	5	4	2	1	5	5
"UoG109"	1	35	1		1	2		6		4	4	4	2	2	4	3	3	2	3	2		2	4	4	4	3	3	4	3	4	3	2	3	4	3	3	3	3	4	4	3	4	3	4	3	3	4	4	4
"UoG064"	2	30	1		1	7	"Resident"	3		5	5	4	4	4	4	4	3	2	3	2		2	4	3	5	2	3	4	4	1	2	1	1	2	2	2	4	3	4	4	3	4	3	3	2	2	4	3	2
"UoG024"	1	33	1		1	7	"Resident"	3		4	4	4	4	4	4	4	3	3	4	2		2	3	3	3	2	3	3	3	3	2	2	3	3	3	3	4	4	4	4	3	4	4	4	2	4	4	4	4
"DTSH035"	1	26	1		1	2		1		5	4	4	4	4	4	3	3	3	4	2		2	4	4	3	4	4	5	4	5	3	2	2	4	2	4	2	1	1	1	4	4	4	2	3	3	2	4	4
"DTSH022"	1	29	1		2	3		2		4	5	4	4	2	2	2	2	2	4	2		2	5	5	5	4	5	5	4	2	2	2	2	4	4	2	2	2	2	2	4	4	2	2	2	4	2	4	4
"APH004"	1	27	2		5	4		1		5	4	4	4	4	4	4	5	4	3	2		2	4	4	4	4	4	4	5	3	3	2	4	4	3	4	4	4	3	2	4	4	4	2	2	3	2	4	4
"UoG083"	1	26	1		2	4		3		4	4	4	5	4	4	5	4	4	2	2		2	5	5	4	4	4	4	4	1	1	2	2	4	2	2	2	2	4	2	4	4	4	2	2	2	2	1	4
"DTSH077"	1	26	1		2	4		4		4	4	4	4	4	4	4	4	3	3	2		2	4	4	4	5	5	2	4	1	4	2	4	4	4	2	2	2	4	2	4	4	2	2	2	4	2	2	4
"UoG140"	1	30	1		2	7	"Resident"	5		4	4	4	4	4	4	4	4	4	4	2		2	4	4	4	4	4	4	4	2	2	2	3	4	2	3	3	2	4	2	4	4	2	2	2	2	2	4	4
"DrAMH017"	2	24	1		2	1		6		5	4	1	4	4	4	4	1	4	5	2		2	5	4	5	4	5	4	4	2	2	2	4	4	4	2	4	2	4	2	4	4	4	4	4	4	2	4	4
"AndPH003"	1	30	1		1	2		5		4	5	4	4	4	3	4	2	2	4	2		2	4	3	4	4	4	4	4	3	3	3	3	3	3	3	4	2	4	2	4	4	4	4	2	2	2	4	4
"AndPH015"	1	35	1		2	4		2		4	4	4	4	4	5	4	4	5	4	2		2	5	4	5	4	4	4	4	2	2	2	3	4	2	2	2	4	4	2	4	4	4	2	2	2	2	2	4
"AZPH006"	1	34	1		1	3		2		4	4	5	5	5	5	5	5	3	5	2		2	5	4	4	4	5	5	5	2	3	3	3	5	4	3	4	4	4	2	4	4	4	4	4	4	3	4	4
"UoG155"	1	28	1		2	4		3		4	4	4	4	4	4	4	4	3	3	2		2	3	3	3	3	3	3	3	2	2	2	2	2	3	2	1	3	1	3	4	4	4	3	4	2	2	3	4
"NMPH019"	2	33	1		1	2		1		4	4	4	4	4	4	4	4	3	3	2		2	5	5	4	3	4	4	4	1	1	1	1	3	3	4	1	3	1	3	4	4	4	4	1	2	1	3	4
"DrAMH011"	1	26	1		2	4		1		1	4	5	5	5	5	5	4	3	4	2		2	5	5	5	5	5	5	5	3	3	3	3	3	3	2	3	2	2	3	4	4	3	2	3	3	3	3	4
"UoG124"	1	38	1		2	5		5		4	3	5	5	5	5	5	5	4	2	2		2	4	4	3	4	4	4	4	1	3	3	4	4	3	5	3	4	2	3	4	4	3	2	4	4	2	4	4
"UoG076"	1	34	1		1	2		8	"OPD"	4	5	4	4	4	3	2	1	3	3	2		2	4	4	3	4	4	1	3	1	1	3	3	4	3	3	3	1	3	3	4	4	2	2	1	2	3	3	4
"UoG232"	1	28	1		2	4		1		5	5	5	5	5	5	5	5	5	2	2		2	4	4	4	4	5	5	5	4	4	2	2	2	4	4	2	2	3	3	4	4	4	2	2	2	4	4	4
"AndPH002"	1	25	1		2	1		6		4	4	3	3	3	3	3	4	3	4	2		2	3	4	4	4	4	4	4	3	3	3	2	4	4	2	3	2	3	3	4	4	3	3	2	4	3	4	4
"AndPh010"	1	29	1		2	4		1		5	5	5	5	5	5	5	5	5	4	2		2	5	5	5	5	5	4	4	1	1	2	2	5	2	4	1	3	3	3	4	4	4	1	1	3	1	5	5
"UoG114"	1	30	3		1	1		6		4	4	5	5	5	5	5	5	5	5	2		2	5	4	5	5	5	5	5	4	4	4	4	4	4	4	2	3	3	3	4	4	4	4	4	4	4	4	4
"WPH018"	1	32	1		2	4		1		4	4	4	4	4	3	4	4	3	3	2		2	4	4	4	4	4	4	4	3	3	3	3	3	4	3	3	4	3	3	4	4	3	5	3	4	4	4	4
"WogPH012"	1	26	3		1	4		1		4	5	5	4	4	4	4	4	3	3	2		2	4	4	4	3	3	3	3	2	2	2	2	3	3	2	3	2	4	3	4	4	3	2	2	4	2	4	4
"UoG215"	1	31	2		2	4		1		4	5	4	5	5	4	5	3	3	4	2		2	4	4	4	5	5	4	4	3	3	2	3	4	3	3	3	3	4	3	4	4	3	2	4	3	3	4	5
"NMPH016"	1	29	1		2	4		3		5	5	4	4	4	4	4	4	3	4	2		2	4	4	4	4	4	4	4	2	3	1	2	4	2	2	2	4	4	3	4	4	2	1	4	2	2	4	4
"DTSH006"	1	28	1		2	2		5		4	5	4	4	3	3	4	2	2	4	2		2	4	4	4	4	4	4	4	3	2	2	4	4	3	2	2	4	4	3	4	4	4	2	4	3	3	2	4
"AZPH016"	1	30	1		2	5		5		4	4	4	4	4	4	5	4	4	5	2		2	4	4	3	3	4	3	4	2	3	2	2	4	3	4	3	4	4	3	4	4	4	2	4	2	2	2	2
"DPH001"	1	25	1		1	4		1		4	4	4	4	4	4	4	4	3	4	2		2	4	4	4	4	4	4	4	3	3	3	3	4	4	3	4	4	4	3	4	4	4	3	4	4	4	4	4
"UoG157"	1	30	1		1	5		5		4	4	5	4	4	4	5	4	4	3	2		2	4	5	4	4	5	4	4	3	3	2	4	4	3	3	3	4	3	4	4	4	3	2	4	4	2	4	4
"UoG144"	2	29	1		1	7	"Resident"	5		4	5	2	2	2	4	4	4	4	2	2		2	4	4	4	3	4	3	4	1	3	4	2	4	2	4	4	1	4	4	4	4	1	3	3	4	1	1	4
" UoG069"	1	30	1		2	7	"Resident"	3		5	5	4	4	5	4	4	3	2	3	2		2	3	3	4	3	3	2	3	2	3	1	1	2	2	1	2	2	4	4	4	4	3	2	2	4	4	3	3
"UoG254"	1	30	1		2	4		1		4	4	4	4	4	5	4	3	4	4	2		2	4	4	4	4	5	4	4	4	4	4	2	4	4	2	2	3	4	4	4	4	2	2	1	1	2	4	3
"UoG016"	1	30	1		1	5		3		5	4	4	4	3	3	3	3	4	4	2		2	4	4	4	4	4	4	4	2	2	2	2	3	4	3	3	3	4	4	4	4	3	3	4	4	4	4	4
"AZPH009"	1	28	1		2	3		5		5	5	5	5	5	5	5	4	4	5	2		2	5	5	5	4	4	4	4	1	4	2	1	4	2	1	1	4	4	4	4	4	4	4	4	4	4	4	4
"UoG193"	1	30	1		1	7	"Resident"	2		5	5	5	4	3	3	2	4	4	2	2		2	5	4	4	4	4	4	4	3	2	2	2	2	2	3	3	4	4	4	4	4	4	4	5	1	4	5	2
"DTSH029"	1	23	1		2	1		6		4	4	4	4	4	4	4	4	2	4	2		2	4	4	4	4	4	4	5	2	2	2	2	4	4	2	4	4	4	4	4	4	4	4	4	4	4	4	4
"UoG223"	2	27	1		2	4		1		5	5	4	4	5	5	5	5	5	5	2		2	3	3	3	3	3	3	3	3	3	3	3	3	3	4	4	4	4	4	4	4	3	3	3	3	3	3	3
"UoG225"	1	29	1		2	7	"Resident"	1		3	5	4	4	4	3	3	4	4	4	2		2	5	5	5	5	4	5	5	3	3	4	4	4	3	4	4	4	4	4	4	4	4	2	3	2	4	4	4
"DTSH050"	1	30	1		2	4		5		2	4	4	4	4	4	5	5	4	2	2		2	4	3	3	3	4	3	4	3	4	4	4	4	4	4	4	4	4	4	4	4	4	4	3	4	3	4	4
"UoG119"	1	39	1		1	5		5		4	4	4	4	4	4	4	4	4	4	2		2	4	4	4	4	4	4	4	4	4	4	4	4	4	4	4	4	4	4	4	4	4	4	4	4	4	4	4
"UoG182"	1	30	1		2	4		2		4	4	4	4	4	4	4	4	4	4	2		2	5	4	4	4	4	4	4	4	4	4	4	4	4	4	4	4	4	4	4	4	4	4	4	4	4	4	4
"SanPH016"	1	25	1		1	2		3		5	5	4	5	4	4	4	4	4	4	2		2	5	5	4	5	4	4	4	2	3	3	2	3	3	4	3	5	5	4	4	4	4	4	2	2	2	4	4
"SanPh007"	2	28	1		2	2		3		5	5	4	5	4	5	4	4	4	4	2		2	4	4	4	4	3	3	3	4	4	4	4	4	4	4	5	5	5	4	4	4	4	4	4	4	4	5	5
"UOG006"	1	30	1		1	7	"Resident"	3		4	4	4	4	5	4	4	4	4	4	2		2	4	5	4	4	4	4	5	3	4	4	4	4	4	4	3	4	5	5	4	4	4	4	4	4	4	4	5
"AZPH019"	1	27	1		1	4		1		4	4	4	5	5	5	5	5	5	4	2		2	4	4	5	4	5	4	4	2	2	4	2	3	4	4	4	4	5	5	4	4	5	1	4	4	4	5	5
"UoG134"	1	28	1		1	4		5		5	4	4	4	4	5	5	4	3	3	2		2	5	5	4	4	5	5	4	2	1	1	2	5	4	2	3	4	4	5	5	4	3	4	3	2	3	4	4
"UoG060"	1	34	1		1	5		5		5	5	4	4	4	4	5	4	4	4	2		2	5	5	5	5	5	5	5	1	3	3	1	4	5	3	1	1	2	1	1	5	4	1	4	4	2	2	4
"UoG143"	1	31	2		2	7	"Resident"	5		5	5	5	5	5	5	5	5	5	4	2		2	5	5	5	5	5	5	5	2	3	2	5	5	4	4	1	1	3	1	1	5	1	1	4	3	2	4	4
"DPH002"	1	30	1		2	4		1		5	5	4	4	4	5	5	4	2	5	2		2	4	4	4	4	5	4	5	2	3	2	2	5	5	2	1	2	3	1	1	5	2	1	1	1	2	5	5
"UoG165"	1	26	1		2	4		5		5	4	5	4	5	5	5	5	4	4	2		2	5	4	4	4	4	4	4	1	2	2	4	4	2	2	2	2	3	1	1	5	2	1	4	2	4	4	4
"DTSH004"	1	35	1		2	2		5		4	4	5	1	4	4	4	2	4	4	2		2	4	1	4	1	4	4	3	1	1	1	2	3	2	1	1	1	4	1	1	5	1	1	5	4	2	1	3
"UoG200"	2	29	1		2	7	"esident"	2		4	4	5	5	5	5	4	5	4	3	2		2	4	4	5	3	5	5	5	1	3	1	5	5	5	1	1	4	4	1	1	5	4	3	5	5	1	2	2
"AZPH004"	1	30	1		2	4		1		4	4	4	5	4	4	4	4	4	4	2		2	4	5	5	5	5	5	5	2	2	2	2	4	5	4	4	4	4	1	1	5	1	1	2	2	2	2	5
"UoG053"	1	29	1		1	7	"Resident"	3		4	5	4	4	5	3	4	1	1	4	2		2	4	5	4	3	4	3	1	1	1	1	1	4	4	1	2	5	4	1	1	5	3	1	1	4	5	4	4
"GPH008"	1	32	1		1	4		1		5	5	5	5	5	5	5	5	5	5	2		2	5	5	5	5	5	5	5	1	1	1	1	5	5	1	1	1	5	1	1	5	1	1	1	1	1	5	5
"UoG159"	1	30	1		1	7	"Resident"	5		5	5	4	4	4	4	5	4	4	4	2		2	5	5	5	5	5	5	5	1	1	1	3	5	3	1	2	4	5	1	1	5	1	1	2	2	1	4	4
"UoG135"	1	30	1		2	7	"Resident"	5		4	4	2	2	5	3	4	5	3	3	2		2	5	5	4	5	5	5	4	1	5	5	1	5	1	1	1	5	5	1	1	5	1	2	5	5	3	3	1
"UOG093"	2	26	1		1	4		6		2	3	5	4	4	4	4	4	3	2	2		2	4	4	4	5	5	3	4	2	2	4	2	4	2	3	2	2	3	2	1	5	4	1	1	3	2	4	4
"DelgiPH003"	1	36	1		1	3		5		4	4	4	4	4	4	4	4	2	4	2		2	5	4	5	4	4	5	4	1	3	2	2	5	2	3	2	2	4	2	1	5	2	4	2	1	2	4	4
"AZPH017"	1	30	1		2	1		6		4	4	4	4	4	4	4	4	3	4	2		1	5	4	4	5	5	5	4	1	1	1	1	5	5	4	2	4	4	2	1	5	1	1	4	4	1	2	4
"WogPH001"	1	26	1		2	4		1		4	5	5	5	4	4	5	4	4	4	2		2	4	4	4	5	5	5	4	1	2	2	3	5	4	2	2	2	2	3	1	5	3	1	1	1	1	5	3
"UoG043"	1	56	1		1	4		1		5	5	4	4	4	4	4	3	4	4	2		2	4	4	5	4	4	5	4	1	3	1	3	4	3	4	3	1	3	3	1	5	3	1	1	2	2	4	4
"UoG210"	1	29	1		1	7	"Resident"	1		4	4	4	4	4	5	5	4	2	4	2		2	5	5	5	5	5	5	4	1	3	1	2	4	2	2	3	3	3	3	1	5	5	5	4	4	2	4	4
"UoG123"	1	38	1		1	5		5		5	5	5	5	5	5	5	5	5	5	2		2	5	5	5	4	5	5	5	1	3	1	4	5	4	3	3	3	3	3	1	5	4	1	1	3	4	3	4
"UoG213"	1	28	1		2	7	"Resident"	1		5	5	5	5	5	5	5	5	3	5	2		2	5	5	5	5	5	4	5	1	4	3	1	5	3	5	2	2	4	3	1	5	3	2	2	3	3	4	4
"UoG022"	1	32	1		1	7	"Resident"	3		5	3	3	3	3	3	3	3	3	3	2		2	4	4	4	3	4	4	4	3	3	2	2	5	4	2	3	2	4	3	1	5	3	3	3	3	3	3	3
"UoG116"	1	20	1		2	2		6		4	4	5	5	5	5	5	5	5	5	2		2	1	1	1	1	1	1	1	5	2	1	1	1	3	1	3	5	5	3	1	5	5	5	3	5	3	1	1
"sanPH009"	1	24	1		2	1		6		5	5	5	5	5	4	5	4	5	5	2		2	5	3	5	5	5	5	5	5	5	4	4	3	5	4	1	5	1	4	1	5	1	1	1	1	1	1	5
"UoG056"	1	29	1		1	5		3		4	4	5	5	4	4	4	5	4	4	2		2	5	5	5	5	5	5	5	1	3	1	2	5	5	2	1	4	2	4	1	5	5	1	1	1	1	1	5
"AZPH012"	1	30	1		1	5		2		4	5	4	4	5	4	5	5	2	4	2		1	5	5	5	5	5	4	4	2	3	3	4	4	2	3	4	4	4	4	1	5	3	2	3	3	2	3	3
"TPH007"	1	24	1		1	1		6		4	4	4	3	3	3	3	4	4	4	2		2	5	5	5	5	5	5	5	5	1	2	5	5	1	2	1	5	4	5	1	5	5	5	2	2	3	2	5
"MEPH005"	1	30	1		1	4		1		4	5	4	4	4	4	4	4	4	4	2		2	5	5	4	4	4	4	4	4	2	2	4	4	3	3	2	1	2	1	2	5	4	4	1	2	2	2	4
"UOG013"	1	26	1		2	7	"Resident"	3		5	5	5	5	5	5	5	5	4	3	2		2	5	5	5	5	5	5	5	1	2	2	1	5	3	3	4	4	3	1	2	5	4	3	4	2	2	3	4
"uoG021"	1	27	1		1	4		3		3	4	3	2	2	2	2	2	2	2	2		2	5	5	5	5	5	5	5	2	2	1	1	4	3	2	2	2	4	1	2	5	4	1	1	3	2	1	4
"DrAMH009"	1	35	2		2	3		2		5	5	4	4	4	4	4	4	4	4	2		2	4	5	4	4	4	4	5	2	2	1	4	4	3	2	2	2	4	1	2	5	5	1	2	2	2	4	4
"WPH012"	1	37	2		1	3		2		5	5	4	4	5	5	5	5	5	5	2		2	5	5	5	5	5	5	5	2	2	2	3	5	4	2	2	2	2	2	2	5	3	2	2	2	2	5	5
"UoG158"	1	27	1		1	7	"Resident"	5		5	5	5	5	5	5	5	4	4	5	2		2	5	5	5	1	5	5	5	1	3	3	2	4	3	3	2	2	2	2	2	5	3	3	4	4	4	4	4
"NMPH06"	2	22	1		2	1		6		4	3	3	3	4	4	4	2	2	2	2		2	5	2	4	4	4	3	4	2	2	2	2	3	2	2	2	4	2	2	2	5	3	2	2	2	2	2	4
"MEPH011"	2	24	1		1	1		6		5	5	4	4	5	4	4	3	3	4	2		2	4	5	4	5	4	4	5	3	3	2	2	4	4	3	2	2	4	2	2	5	4	2	2	4	2	2	4
"DTSH038"	1	32	1		1	4		2		4	5	5	4	4	4	4	5	5	4	2		2	4	3	4	4	4	4	4	2	2	2	4	4	2	2	3	2	4	2	2	5	3	3	4	3	4	3	4
"UoG099"	1	29	1		2	7	"Resident"	6		4	4	4	4	3	5	5	4	4	4	2		2	5	4	5	4	4	3	3	2	2	2	2	4	4	4	2	3	4	2	2	5	3	4	5	4	5	1	1
"WPH010"	1	29	1		1	1		6		4	4	4	3	3	4	4	3	4	5	2		2	4	4	4	4	4	3	3	4	4	3	3	3	3	2	2	4	4	2	2	5	2	1	2	2	4	3	5
"AZPH015"	1	26	1		2	4		3		4	5	4	4	4	3	4	4	2	1	2		2	5	4	4	3	4	4	4	2	2	3	2	4	3	3	2	4	4	2	2	5	3	1	3	2	2	4	4
"AZPH001"	1	31	1		1	1		6		5	5	5	4	5	4	5	4	4	5	2		1	5	5	4	5	4	4	5	4	2	2	2	4	5	5	4	5	4	2	2	5	5	1	2	1	1	2	4
"AZPH003"	1	26	1		1	1		6		5	5	4	4	5	4	4	4	5	5	2		2	5	5	4	5	4	4	5	4	2	2	2	4	5	5	4	5	4	2	2	5	5	1	2	1	1	2	4
"SanPH002"	1	26	1		2	4		1		5	5	5	4	5	5	4	3	3	5	2		2	5	5	5	4	5	5	3	2	4	3	3	5	3	1	3	4	5	2	2	5	1	4	4	4	1	5	5
"APH002"	1	28	1		2	4		3		4	5	4	2	2	3	4	5	2	1	2		2	4	2	2	3	4	3	4	2	4	2	4	4	2	2	4	4	5	2	2	5	4	2	2	4	2	2	3
"DTSH009"	1	30	1		1	4		3		4	4	3	3	4	4	4	4	4	4	2		2	4	4	5	4	5	4	4	1	1	1	1	2	2	3	1	1	1	3	2	5	5	3	4	3	4	3	3
"UoG131"	1	28	1		1	7	"Resident"	5		4	4	5	5	4	4	4	4	4	4	2		2	4	3	4	4	4	4	4	3	3	3	2	3	3	2	2	2	3	3	2	5	3	3	3	4	3	3	3
"UoG112"	1	27	1		2	2		6		4	4	3	4	4	4	3	4	2	5	2		1	3	4	3	3	5	4	3	5	3	2	1	5	5	2	3	3	3	3	2	5	1	1	4	5	1	3	5
"EbinatPH007"	1	25	1		2	4		2		5	5	4	4	4	4	4	4	4	4	2		2	5	5	5	4	5	5	5	4	4	4	4	4	4	4	3	3	3	3	2	5	3	3	3	2	2	4	4
"UoG178"	1	32	1		1	5		2		5	5	4	4	4	4	4	4	4	4	2		2	4	4	4	3	4	3	4	1	1	1	2	4	3	2	3	4	3	3	2	5	3	2	2	3	2	4	4
"DPH005"	1	34	1		2	4		1		5	5	5	5	4	4	4	5	4	4	2		2	4	4	4	4	4	5	4	1	2	1	2	4	3	4	2	4	4	3	2	5	4	2	2	1	2	2	4
"DPH006"	1	40	1		1	3		5		5	5	5	5	4	4	4	5	4	4	2		2	4	4	4	4	4	5	4	1	2	1	2	4	3	4	2	4	4	3	2	5	4	2	2	1	2	2	4
"UoG086"	2	32	1		1	7	"Resident"	6		4	4	4	3	4	3	4	5	3	4	2		2	4	4	4	4	4	4	3	1	2	3	1	4	3	4	3	4	4	3	2	5	3	3	5	4	3	3	4
"WPH007"	1	36	1		3	2		3		4	5	5	3	5	5	5	4	5	5	2		2	4	5	5	5	5	5	5	3	3	3	4	5	5	2	4	5	2	4	2	5	5	2	5	5	5	5	5
"DTSH024"	2	40	1		1	2		6		5	5	5	5	5	5	5	5	5	5	2		2	5	5	3	5	5	4	4	2	2	2	2	5	5	5	2	2	3	4	2	5	5	1	4	5	2	4	4
"MEPH012"	1	24	1		2	1		6		5	5	4	4	4	5	5	3	4	5	2		2	4	5	4	3	4	4	3	3	3	2	4	4	5	4	2	2	4	4	2	5	5	2	2	4	2	2	4
"DTSH)60"	1	45	1		1	5		5		4	4	4	4	4	5	4	3	3	4	2		2	5	4	5	4	5	4	5	3	3	3	2	4	4	2	3	3	4	4	2	5	4	3	2	2	2	2	4
"UoG166"	1	34	1		2	5		2		3	2	4	4	4	4	4	4	4	4	2		2	4	2	3	2	3	3	2	2	2	2	2	4	1	2	2	4	4	4	2	5	2	2	4	4	4	4	4
"DTSH040"	1	27	1		2	4		5		5	5	4	4	4	4	4	5	4	4	2		2	4	4	4	4	4	5	5	3	3	2	3	3	4	3	4	4	4	4	2	5	5	4	4	4	4	4	3
"UoG121"	1	40	1		1	5		5		5	5	5	5	4	4	5	5	4	4	2		2	4	4	4	3	4	4	3	2	3	2	4	4	3	2	3	4	5	4	2	5	3	3	3	2	2	2	3
"SanPH015"	1	33	1		1	2		2		5	5	4	5	5	4	5	4	5	4	2		2	4	4	5	3	4	4	4	1	1	1	4	4	5	1	3	1	1	2	3	5	1	1	4	4	5	4	4
"WPH009"	1	23	2		1	1		6		5	5	5	2	3	1	2	1	2	2	2		2	5	5	5	5	5	4	5	2	4	2	2	4	4	2	2	2	2	2	3	5	4	2	4	2	4	2	3
"UoG198"	1	50	1		2	4		2		4	4	4	4	4	4	4	4	3	4	2		2	4	4	4	3	4	4	3	3	3	3	3	3	4	3	2	3	3	2	3	5	4	3	4	3	5	2	3
"DelgiPH006"	1	30	1		2	4		8	"OPD"	4	4	5	5	5	5	5	5	5	4	2		2	4	4	4	3	4	5	4	2	2	2	4	4	3	3	2	2	2	3	3	5	2	2	4	4	4	4	4
"UoG091"	1	28	2		1	4		6		4	4	4	4	4	4	4	3	3	5	2		2	2	3	3	3	3	2	2	1	3	1	3	4	3	3	3	2	3	3	3	5	3	3	5	5	4	3	3
"AndPH005"	1	35	1		2	4		1		5	4	4	4	4	4	4	3	4	4	2		2	4	4	5	5	5	4	4	3	3	3	3	4	3	3	3	2	3	3	3	5	3	2	3	4	3	4	4
"EbinatPH006"	1	28	1		2	4		3		5	5	4	4	4	5	5	5	3	4	2		2	5	2	2	4	4	4	4	1	2	1	1	5	5	3	3	3	3	3	3	5	4	3	5	5	5	4	4
"APH010"	2	28	1		2	3		2		5	4	3	2	4	4	4	3	3	4	2		2	4	4	5	4	5	4	4	1	1	1	1	4	2	2	3	4	3	3	3	5	5	4	2	1	2	4	5
"UoG057"	1	26	1		2	4		2		4	4	4	3	4	4	4	3	3	4	2		2	4	4	4	3	4	4	3	2	2	2	3	4	3	4	3	2	4	3	3	5	4	3	2	2	2	4	3
"UoG079"	1	33	1		1	3		8	"OPD"	5	5	5	5	5	5	5	5	5	5	2		2	5	5	5	5	5	5	5	1	4	4	2	5	3	5	1	3	4	3	3	5	2	1	1	2	2	1	5
"WPH006"	1	26	1		2	4		1		5	5	5	4	4	4	4	3	2	2	2		2	5	5	4	4	5	4	4	1	1	2	1	3	3	3	2	3	4	3	3	5	2	4	4	5	2	2	4
"DTSH076"	1	29	1		2	4		4		4	4	5	4	4	2	5	5	5	5	2		2	4	4	4	5	5	3	4	2	2	1	3	5	3	4	3	3	4	3	3	5	5	4	1	1	4	3	3
"GPH002"	1	27	1		2	4		1		3	4	4	3	4	4	4	3	4	4	2		2	3	4	3	4	3	3	4	3	2	2	4	4	4	3	2	4	4	3	3	5	5	4	3	3	5	3	2
"WPH013"	1	20	1		1	4		3		4	4	4	4	4	4	4	4	4	4	2		2	5	4	4	4	4	4	4	2	3	3	3	4	3	2	3	4	4	3	3	5	3	4	3	3	3	4	4
"UoG197"	1	32	1		1	5		2		4	5	4	3	4	4	4	3	4	3	2		2	5	5	5	5	5	4	5	1	4	2	3	4	4	4	5	5	4	3	3	5	4	3	3	5	3	4	4
"UoG230"	1	30	3		1	2		1		3	3	1	1	1	1	1	1	1	1	2		2	1	1	1	1	1	1	1	1	1	1	1	1	1	1	1	5	5	3	3	5	5	1	5	5	5	5	5
"SanPH014"	1	26	1		2	4		1		5	4	5	5	5	4	5	5	5	5	2		2	5	5	5	5	5	5	5	3	4	3	2	4	4	3	2	3	3	4	3	5	4	3	2	4	3	2	5
"TPH006"	1	26	1		2	4		1		5	5	4	4	4	4	1	4	4	5	2		2	4	4	4	2	4	5	5	1	1	2	1	4	1	4	3	4	4	4	3	5	5	3	5	1	1	4	4
"UoG203"	1	26	1		2	7	"Resident"	2		5	5	5	4	2	2	2	2	3	2	2		2	5	3	5	5	3	3	3	1	3	3	3	5	3	3	3	3	3	5	3	5	3	5	5	5	5	3	3
"NMPH05"	2	22	1		1	1		6		4	4	5	4	4	5	4	4	5	5	2		2	4	4	5	5	5	5	4	1	1	1	4	4	4	1	1	1	2	1	4	5	5	1	1	5	1	5	5
"UoG104"	1	30	2		1	1		6		2	2	2	3	1	2	3	1	2	1	2		2	5	1	1	2	1	2	1	2	1	2	2	1	2	2	2	1	1	2	4	5	3	2	2	1	2	2	1
"UoG009"	2	29	2		1	7	"Resident"	3		4	4	4	3	2	2	2	3	2	2	2		2	4	2	4	4	4	3	4	2	2	2	4	4	2	4	2	2	2	2	4	5	2	2	4	3	2	4	4
"UoG128"	1	28	1		2	4		5		5	5	4	3	3	3	4	5	5	5	2		2	5	5	5	5	5	5	5	1	4	1	1	5	3	3	2	2	4	2	4	5	4	2	3	2	3	2	4
"GPH010"	1	30	1		1	1		6		4	3	4	4	4	3	3	2	2	4	2		2	2	2	3	4	2	2	4	3	2	2	2	5	3	2	3	3	4	2	4	5	3	3	4	5	3	2	3
"DrAMH006"	1	28	1		1	4		1		4	4	4	4	2	5	5	4	5	5	2		2	4	5	5	5	5	5	5	2	2	2	2	5	5	3	1	1	2	3	4	5	3	2	4	4	2	4	5
"UoG139"	1	29	1		2	5		5		4	4	4	4	4	4	4	5	5	4	2		2	5	5	5	4	4	4	4	3	3	2	3	4	3	4	3	3	2	3	4	5	3	4	4	4	4	3	3
"UoG209"	1	27	1		2	7	"Resident"	1		4	5	5	5	5	4	5	5	3	4	2		2	4	4	4	5	5	3	5	1	4	4	4	4	2	3	5	3	4	3	4	5	1	1	4	5	4	4	5
"AndPH001"	1	27	1		1	4		1		5	5	4	4	4	4	4	4	3	4	2		2	5	4	4	4	5	4	4	1	1	1	1	1	1	1	1	2	3	4	4	5	4	2	2	2	2	4	4
"UoG101"	1	29	1		2	7	"Resident"	6		4	4	4	4	4	5	5	4	5	3	2		2	4	3	3	3	3	3	3	2	2	3	2	4	4	4	2	3	4	4	4	5	5	5	4	4	5	2	2
"AZPH002"	1	27	1		2	2		5		4	5	4	2	4	4	2	2	4	2	2		2	4	4	4	4	4	4	4	5	4	5	5	5	5	4	2	3	4	4	4	5	5	5	1	2	1	3	3
"UoG001"	1	26	1		2	4		3		4	4	4	4	4	5	4	4	4	4	2		2	4	5	5	4	4	4	4	5	5	5	4	4	4	4	3	3	4	4	4	5	4	4	4	4	4	4	4
"DTSH003"	1	30	1		1	2		8	"OPD"	4	5	5	5	5	5	5	4	4	5	2		2	4	4	4	4	5	5	5	5	4	4	4	4	4	4	5	4	4	4	4	5	5	4	4	4	4	3	3
"UoG154"	1	28	1		2	7	"Resident"	5		4	4	4	4	4	4	4	3	3	3	2		2	4	4	4	4	5	5	5	3	4	1	3	4	4	2	4	5	4	4	4	5	5	1	1	3	2	4	4
"WPH003"	1	28	1		1	4		1		5	5	5	5	5	5	4	5	5	2	2		2	4	4	5	3	3	3	3	1	2	1	1	1	1	4	4	4	5	5	4	5	5	5	4	4	4	4	4
"SanPH00019"	2	26	1		2	4		3		5	5	5	5	5	5	5	5	5	4	2		2	5	5	5	4	5	5	5	1	1	1	5	4	4	3	1	3	1	1	5	5	4	1	1	5	1	5	5
"UoG141"	1	32	1		1	7	"Resident"	5		4	5	4	4	5	5	5	5	5	5	2		2	5	5	5	4	5	5	5	1	1	1	1	5	1	5	1	5	5	1	5	5	5	1	1	1	1	4	4
"NMPH020"	1	32	1		1	4		1		5	5	4	5	2	2	2	2	2	2	2		2	5	5	5	5	5	5	4	2	2	2	2	4	2	2	3	2	2	2	5	5	2	1	1	2	2	4	4
"UoG007"	2	28	2		1	7	"Resident"	3		4	4	4	4	4	4	4	3	2	2	2		2	3	4	4	2	3	3	2	2	2	3	4	4	1	3	2	3	2	3	5	5	4	3	3	3	2	4	2
"UOG005"	1	32	3		2	7	"Resident"	3		3	4	4	5	5	5	4	3	3	4	2		2	5	5	5	5	5	5	5	2	2	2	2	5	5	4	3	5	5	3	5	5	5	2	5	5	4	4	5
"WogPH016"	1	32	1		2	4		3		5	4	3	1	3	2	2	3	4	2	2		2	5	5	5	3	5	5	5	3	3	3	5	5	5	4	1	4	5	4	5	5	1	1	5	1	4	1	5
"UoG047"	1	28	1		1	4		1		4	4	4	4	4	4	4	4	4	4	2		2	2	2	3	3	3	3	4	1	1	1	1	1	1	5	4	5	5	4	5	5	5	5	4	3	4	3	3
"SanPH017"	1	32	1		2	2		3		5	5	5	5	4	4	5	5	4	4	2		2	5	5	5	5	5	5	5	1	1	2	4	2	1	3	5	2	2	5	5	5	5	5	4	2	2	5	5
"SanPH006"	1	28	1		1	2		1		5	5	3	3	3	4	4	4	4	5	2		2	5	5	5	5	4	4	4	3	3	3	4	4	4	5	4	4	4	5	5	5	5	5	3	3	3	4	4
"UoG107"	1	31	1		2	1		6		5	5	5	4	4	5	5	4	5	5	2		2	5	5	5	4	5	5	5	4	5	4	5	4	5	5	4	5	4	5	5	5	2	1	1	5	5	4	4
"Ebinat002"	1	38	1		1	4		1		4	5	4	4	4	4	4	4	5	5	2		2	5	5	5	5	5	5	5	5	5	4	5	5	5	5	5	5	5	5	5	5	5	5	4	5	5	5	5
[truncated: 8 more columns]
